# Supplementary material for: Isotomidae of Japan and the Asiatic part of Russia. I. Folsomia ‘inoculata’ group
Source: Zookeys. 2018 Apr 16;(750):1–40. doi: 10.3897/zookeys.750.22764 (PMC5913165; doi:10.3897/zookeys.750.22764)
Supplement: XML Treatment for Folsomia breviseta [file zookeys.750.22764-treatment1.xml]

<!DOCTYPE tp:taxon-treatment
  PUBLIC "-//TaxonX//DTD Taxonomic Treatment Publishing DTD v0 20100105//EN" "tax-treatment-NSO.dtd">
<tp:taxon-treatment xmlns:tp="http://www.plazi.org/taxpub"><tp:treatment-meta><kwd-group><label>Taxon classification</label><kwd><named-content xmlns:xlink="http://www.w3.org/1999/xlink" content-type="kingdom">Animalia</named-content></kwd><kwd><named-content xmlns:xlink="http://www.w3.org/1999/xlink" content-type="order">Collembola</named-content></kwd><kwd><named-content xmlns:xlink="http://www.w3.org/1999/xlink" content-type="family">Isotomidae</named-content></kwd></kwd-group><mixed-citation publication-type="journal"><person-group><name><surname>Potapov</surname><given-names>Mikhail</given-names></name><name><surname>Hasegawa</surname><given-names>Motohiro</given-names></name><name><surname>Kuznetsova</surname><given-names>Natalia</given-names></name><name><surname>Babenko</surname><given-names>Anatoly</given-names></name><name><surname>Kuprin</surname><given-names>Alexander</given-names></name></person-group><article-title>
          <tp:taxon-name><tp:taxon-name-part taxon-name-part-type="family">Isotomidae</tp:taxon-name-part></tp:taxon-name> of Japan and the Asiatic part of Russia. I. <italic><tp:taxon-name><tp:taxon-name-part taxon-name-part-type="genus" reg="Folsomia">Folsomia</tp:taxon-name-part></tp:taxon-name> ‘<tp:taxon-name><tp:taxon-name-part taxon-name-part-type="genus" reg="Folsomia"/><tp:taxon-name-part taxon-name-part-type="species" reg="inoculata">inoculata</tp:taxon-name-part></tp:taxon-name></italic>’ group</article-title><source>Zookeys</source><day>16</day><month>4</month><year>2018</year><volume>2018</volume><issue>750</issue><fpage>1</fpage><lpage>40</lpage><pub-id pub-id-type="doi">10.3897/zookeys.750.22764</pub-id></mixed-citation></tp:treatment-meta><tp:nomenclature><tp:taxon-name>
                <tp:taxon-name-part taxon-name-part-type="genus" reg="Folsomia">Folsomia</tp:taxon-name-part>
                <tp:taxon-name-part taxon-name-part-type="species" reg="breviseta">breviseta</tp:taxon-name-part>
                <object-id xmlns:xlink="http://www.w3.org/1999/xlink" content-type="zoobank" xlink:type="simple">http://zoobank.org/62BCDE0A-6F11-4162-B7EA-58A0B2061542</object-id>
              </tp:taxon-name><tp:taxon-authority>Potapov &amp; Kuznetsova</tp:taxon-authority><tp:taxon-status xmlns:xlink="http://www.w3.org/1999/xlink" xlink:type="simple">sp. n.</tp:taxon-status><xref ref-type="fig" rid="F2">Figs 11</xref><xref ref-type="fig" rid="F2">, 12</xref><xref ref-type="fig" rid="F2">, 14</xref><xref ref-type="fig" rid="F3">, 15–20</xref></tp:nomenclature><tp:treatment-sec sec-type="type material" id="SECID0EFQAG"><title>Type material.</title><p>Holotype, female, Russia, NE Yakutia, Middle Indigirka, near Ust-Nera, 700 m <abbrev xmlns:xlink="http://www.w3.org/1999/xlink" xlink:title="altitude" id="ABBRID0ELQAG" xlink:type="simple">alt</abbrev>., larch forest with thick lichen cover, litter, 22.vii.1992. Ten paratypes from the same biotope, five paratypes from mountain tundra (1500 m <abbrev xmlns:xlink="http://www.w3.org/1999/xlink" xlink:title="altitude" id="ABBRID0EPQAG" xlink:type="simple">alt</abbrev>.) with bushes of <italic><tp:taxon-name><tp:taxon-name-part taxon-name-part-type="genus" reg="Betula">Betula</tp:taxon-name-part> <tp:taxon-name-part taxon-name-part-type="species" reg="nana">nana</tp:taxon-name-part></tp:taxon-name></italic> and one paratype from mosses in stony niche on northern slope (1600 m <abbrev xmlns:xlink="http://www.w3.org/1999/xlink" xlink:title="altitude" id="ABBRID0E5QAG" xlink:type="simple">alt</abbrev>.) in the same location. All collected by N. Kuznetsova and M. Potapov. Deposited in <named-content xmlns:xlink="http://www.w3.org/1999/xlink" content-type="dwc:institutional_code" xlink:type="simple">MSPU</named-content>.</p></tp:treatment-sec><tp:treatment-sec sec-type="diagnosis" id="SECID0EHRAG"><title>Diagnosis.</title><p>Blind. Dorsal macrosetae (<abbrev xmlns:xlink="http://www.w3.org/1999/xlink" xlink:title="macrosetae in dorsal position" id="ABBRID0ENRAG" xlink:type="simple">Md</abbrev>) present on both <abbrev xmlns:xlink="http://www.w3.org/1999/xlink" xlink:title="thoracic segment" id="ABBRID0ERRAG" xlink:type="simple">Th</abbrev>.II and <abbrev xmlns:xlink="http://www.w3.org/1999/xlink" xlink:title="thoracic segment" id="ABBRID0EVRAG" xlink:type="simple">Th</abbrev>.III. Sensillary formula complete (43/22235; 10/100). Medial s-setae on body tergites short, set in anterior position. Macrosetae short. Ventral setae on <abbrev xmlns:xlink="http://www.w3.org/1999/xlink" xlink:title="thoracic segment" id="ABBRID0EZRAG" xlink:type="simple">Th</abbrev>.III absent. Anterior side of manubrium normally with 2+2 setae, dens with 18–22 anterior setae. Mucro bidentate.</p></tp:treatment-sec><tp:treatment-sec sec-type="description" id="SECID0E4RAG"><title>Description.</title><p>Body size from 1.0 (one adult male) to 1.7 mm. Body shape relatively tubular, general appearance not typical of ‘<italic><tp:taxon-name><tp:taxon-name-part taxon-name-part-type="genus" reg="Folsomia"/><tp:taxon-name-part taxon-name-part-type="species" reg="inoculata">inoculata</tp:taxon-name-part></tp:taxon-name></italic>’ group due to short macrosetae (Fig. <xref ref-type="fig" rid="F2">12</xref>). Without ocelli and pigmentation. Cuticle with fine, hexagonal primary granulation (“smooth”). <abbrev xmlns:xlink="http://www.w3.org/1999/xlink" xlink:title="postantennal organ" id="ABBRID0ERSAG" xlink:type="simple">PAO</abbrev> slender and long, middle constriction varies, ‘inner denticles’ usually well developed, <abbrev xmlns:xlink="http://www.w3.org/1999/xlink" xlink:title="postantennal organ" id="ABBRID0EVSAG" xlink:type="simple">PAO</abbrev> length 1.8–1.9 as long as width of <abbrev xmlns:xlink="http://www.w3.org/1999/xlink" xlink:title="antennal segment" id="ABBRID0EZSAG" xlink:type="simple">Ant</abbrev>.I and 2.3–2.5 as long as inner unguis length (Fig. <xref ref-type="fig" rid="F2">14</xref>). Labium complete, guard setae e7 present, three proximal and four basomedian setae. Ventral side of head with 4+4 postlabial setae. <abbrev xmlns:xlink="http://www.w3.org/1999/xlink" xlink:title="antennal segment" id="ABBRID0EBTAG" xlink:type="simple">Ant</abbrev>.I with 13–15 common setae, two ventral s-setae (s) and three basal micro s-setae (<abbrev xmlns:xlink="http://www.w3.org/1999/xlink" xlink:title="basal ms on antennal segments" id="ABBRID0EFTAG" xlink:type="simple">bms</abbrev>): two dorsal <abbrev xmlns:xlink="http://www.w3.org/1999/xlink" xlink:title="basal ms on antennal segments" id="ABBRID0EJTAG" xlink:type="simple">bms</abbrev> (short and long) and one ventral <abbrev xmlns:xlink="http://www.w3.org/1999/xlink" xlink:title="basal ms on antennal segments" id="ABBRID0ENTAG" xlink:type="simple">bms</abbrev>. <abbrev xmlns:xlink="http://www.w3.org/1999/xlink" xlink:title="antennal segment" id="ABBRID0ERTAG" xlink:type="simple">Ant</abbrev>.II with three <abbrev xmlns:xlink="http://www.w3.org/1999/xlink" xlink:title="basal ms on antennal segments" id="ABBRID0EVTAG" xlink:type="simple">bms</abbrev> and one latero-distal s, <abbrev xmlns:xlink="http://www.w3.org/1999/xlink" xlink:title="antennal segment" id="ABBRID0EZTAG" xlink:type="simple">Ant</abbrev>.III with one <abbrev xmlns:xlink="http://www.w3.org/1999/xlink" xlink:title="basal ms on antennal segments" id="ABBRID0E4TAG" xlink:type="simple">bms</abbrev> and four distal s (lateral s absent, Fig. <xref ref-type="fig" rid="F3">15</xref>). Several tubular s-setae on <abbrev xmlns:xlink="http://www.w3.org/1999/xlink" xlink:title="antennal segment" id="ABBRID0EFUAG" xlink:type="simple">Ant</abbrev>.IV. Organite small.</p><p>Common setae short. Sensillary formula as 43/22235 (s) and 10/100 (<abbrev xmlns:xlink="http://www.w3.org/1999/xlink" xlink:title="micro s-seta(e) or ms-setae" id="ABBRID0ELUAG" xlink:type="simple">ms</abbrev>). S-setae short, four s-setae on dorsal side of <abbrev xmlns:xlink="http://www.w3.org/1999/xlink" xlink:title="abdominal segment" id="ABBRID0EPUAG" xlink:type="simple">Abd</abbrev>.V longer. Medial s-setae on <abbrev xmlns:xlink="http://www.w3.org/1999/xlink" xlink:title="thoracic segment" id="ABBRID0ETUAG" xlink:type="simple">Th</abbrev>.II–<abbrev xmlns:xlink="http://www.w3.org/1999/xlink" xlink:title="abdominal segment" id="ABBRID0EXUAG" xlink:type="simple">Abd</abbrev>.III <!--PageBreak-->situated in front position, on <abbrev xmlns:xlink="http://www.w3.org/1999/xlink" xlink:title="abdominal segment" id="ABBRID0E4UAG" xlink:type="simple">Abd</abbrev>.I–III between <abbrev xmlns:xlink="http://www.w3.org/1999/xlink" xlink:title="macrosetae in dorsal position" id="ABBRID0EBVAG" xlink:type="simple">Md</abbrev> and <abbrev xmlns:xlink="http://www.w3.org/1999/xlink" xlink:title="macrosetae in dorso-lateral position" id="ABBRID0EFVAG" xlink:type="simple">Mdl</abbrev> (Figs <xref ref-type="fig" rid="F3">16</xref>, <xref ref-type="fig" rid="F3">17</xref>). <abbrev xmlns:xlink="http://www.w3.org/1999/xlink" xlink:title="abdominal segment" id="ABBRID0ERVAG" xlink:type="simple">Abd</abbrev>.V with five s-setae arranged as three in dorsal position, thin, as long as common setae (as, accp1, accp2), one lateral, thicker than dorsal, and one latero-ventral, short (‘3+1+1’ pattern) (Fig. <xref ref-type="fig" rid="F3">18</xref>), accp3 s-setae subequal to accp2. Macrosetae smooth and short, 2,2/3,3,3 in number, medial ones on <abbrev xmlns:xlink="http://www.w3.org/1999/xlink" xlink:title="abdominal segment" id="ABBRID0EZVAG" xlink:type="simple">Abd</abbrev>.V much shorter than dens (2.3–3.1) and 1.8–2.3 times longer than mucro (Fig. <xref ref-type="fig" rid="F3">18</xref>). Axial chaetotaxy as 10–12,7–8,/5–6,5,5. Thorax without ventral setae.</p><p>Empodial appendage as long as 0.5–0.6 unguis. Tibiotarsi with 24–27 setae on legs I–II, and 28–32 on leg III. Upper and lower subcoxae of legs I–III with 0,1/3,6–8/5–7,7–9 setae, respectively. Coxae of leg I with two front setae. Ventral tube with 4+4 latero-distal and 5–7 posterior setae (two in distal transversal row and 3–5 in more proximal position), anteriorly without setae. Tenaculum with 4+4 teeth and a seta. Anterior furcal subcoxae with 12–15, posterior one with six setae. Anterior side of manubrium normally with 2+2 setae at distal edge, arranged in two longitudinal lines (Fig. <xref ref-type="fig" rid="F3">19</xref>). One additional seta often present on one side in a distance from main group resulting in 2+3 set (Fig. <xref ref-type="fig" rid="F2">11</xref>). One of the paratypes shows 2+1 anterior setae on manubrium (Fig. <xref ref-type="fig" rid="F3">20</xref>). Posterior side of manubrium with 4+4 latero-basal, two apical setae (ap), 2+2 setae in distal transversal row (M1, L1), two pairs of lateral setae, and 5–6+5–6 in central part (Fig. <xref ref-type="fig" rid="F2">11</xref>). Dens with 18–22 anterior setae. Posterior side of dens crenulated and with seven setae: four basal, two at the middle, and one (not especially small) at base of mucro (Fig. <xref ref-type="fig" rid="F2">11</xref>). Mucro bidentate. Ratio of manubrium : dens : mucro = 4.1–4.5 : 5.1–5.8 : 1. Males present.</p><fig id="F3" position="float" orientation="portrait"><label>Figures 15–20.</label><caption><p>
                  <italic><tp:taxon-name><tp:taxon-name-part taxon-name-part-type="genus" reg="Folsomia">F.</tp:taxon-name-part> <tp:taxon-name-part taxon-name-part-type="species" reg="breviseta">breviseta</tp:taxon-name-part></tp:taxon-name></italic> sp. n. <bold>15</bold> <abbrev xmlns:xlink="http://www.w3.org/1999/xlink" xlink:title="antennal segment" id="ABBRID0EMXAG" xlink:type="simple">Ant</abbrev>.III (area of common position of lateral s-setae marked) <bold>16–17</bold> Position of macrosetae, setae of p-row, and s-setae on posterior (<bold>16</bold>) and anterior (<bold>17</bold>) half of corpus <bold>18</bold> Chaetotaxy of <abbrev xmlns:xlink="http://www.w3.org/1999/xlink" xlink:title="abdominal segment" id="ABBRID0EYXAG" xlink:type="simple">Abd</abbrev>. IV–VI <bold>19–20</bold> Chaetotaxy of anterior side of manubrium, variations. <abbrev xmlns:xlink="http://www.w3.org/1999/xlink" xlink:title="basal ms on antennal segments" id="ABBRID0E5XAG" xlink:type="simple">bms</abbrev>–basal <abbrev xmlns:xlink="http://www.w3.org/1999/xlink" xlink:title="micro s-seta(e) or ms-setae" id="ABBRID0ECYAG" xlink:type="simple">ms</abbrev>.</p></caption><graphic xmlns:xlink="http://www.w3.org/1999/xlink" xlink:href="zookeys-750-001-g003.jpg" position="float" orientation="portrait" xlink:type="simple" id="oo_196829.jpg"/></fig></tp:treatment-sec><tp:treatment-sec sec-type="remarks" id="SECID0ELYAG"><title>Remarks.</title><p>
              <italic><tp:taxon-name><tp:taxon-name-part taxon-name-part-type="genus" reg="Folsomia">Folsomia</tp:taxon-name-part> <tp:taxon-name-part taxon-name-part-type="species" reg="breviseta">breviseta</tp:taxon-name-part></tp:taxon-name></italic> sp. n. combines several characters rare for the group: short macrosetae and s-setae, anterior position of medial s-setae on body tergites, the absence of ventral setae on <abbrev xmlns:xlink="http://www.w3.org/1999/xlink" xlink:title="thoracic segment" id="ABBRID0E3YAG" xlink:type="simple">Th</abbrev>.III. A loss of lateral s-setae on <abbrev xmlns:xlink="http://www.w3.org/1999/xlink" xlink:title="antennal segment" id="ABBRID0EAZAG" xlink:type="simple">Ant</abbrev>.III is a very peculiar character while the nature of this character is not easy to interpret since all species of the family <tp:taxon-name><tp:taxon-name-part taxon-name-part-type="family">Isotomidae</tp:taxon-name-part></tp:taxon-name>, if not all <tp:taxon-name><tp:taxon-name-part taxon-name-part-type="order">Collembola</tp:taxon-name-part></tp:taxon-name>, have these s-setae. The absence of s-setae was confirmed in all available specimens. Beyond ‘<italic><tp:taxon-name><tp:taxon-name-part taxon-name-part-type="genus" reg="Folsomia"/><tp:taxon-name-part taxon-name-part-type="species" reg="inoculata">inoculata</tp:taxon-name-part></tp:taxon-name></italic>’ group several blind species with two pairs of setae on manubrium can be confused with <italic><tp:taxon-name><tp:taxon-name-part taxon-name-part-type="genus" reg="Folsomia">F.</tp:taxon-name-part> <tp:taxon-name-part taxon-name-part-type="species" reg="breviseta">breviseta</tp:taxon-name-part></tp:taxon-name></italic> sp. n., for example, <italic><tp:taxon-name><tp:taxon-name-part taxon-name-part-type="genus" reg="Folsomia">F.</tp:taxon-name-part> <tp:taxon-name-part taxon-name-part-type="species" reg="bisetosa">bisetosa</tp:taxon-name-part></tp:taxon-name></italic> Gisin, <italic><tp:taxon-name><tp:taxon-name-part taxon-name-part-type="genus" reg="Folsomia">F.</tp:taxon-name-part> <tp:taxon-name-part taxon-name-part-type="species" reg="cephalota">cephalota</tp:taxon-name-part></tp:taxon-name></italic> Bu et al., and <italic><tp:taxon-name><tp:taxon-name-part taxon-name-part-type="genus" reg="Folsomia">F.</tp:taxon-name-part> <tp:taxon-name-part taxon-name-part-type="species" reg="sensibilis">sensibilis</tp:taxon-name-part></tp:taxon-name></italic> Kseneman. All these species belong to other groups and therefore differ essentially by characters of high rank.</p></tp:treatment-sec><tp:treatment-sec sec-type="distribution" id="SECID0EE2AG"><title>Distribution and ecology.</title><p>The species is known only from the type locality where it inhabits mountain forests and tundra.</p></tp:treatment-sec><tp:treatment-sec sec-type="etymology" id="SECID0EJ2AG"><title>Derivatio nominis.</title><p>The new species name reflects short setae on body.</p></tp:treatment-sec><tp:treatment-sec><!--Section generated to contain objects referenced in tp:taxon-treatment.--><fig id="F2" position="float" orientation="portrait"><label>Figures 9–14.</label><caption><p>
              <italic><tp:taxon-name><tp:taxon-name-part taxon-name-part-type="genus" reg="Folsomia">Folsomia</tp:taxon-name-part></tp:taxon-name></italic> spp. <bold>9–10</bold> Ventrum of <abbrev xmlns:xlink="http://www.w3.org/1999/xlink" xlink:title="thoracic segment" id="ABBRID0ECLAG" xlink:type="simple">Th</abbrev>.II, <abbrev xmlns:xlink="http://www.w3.org/1999/xlink" xlink:title="thoracic segment" id="ABBRID0EGLAG" xlink:type="simple">Th</abbrev>.III, and <abbrev xmlns:xlink="http://www.w3.org/1999/xlink" xlink:title="abdominal segment" id="ABBRID0EKLAG" xlink:type="simple">Abd</abbrev>.I in <italic><tp:taxon-name><tp:taxon-name-part taxon-name-part-type="genus" reg="Folsomia">F.</tp:taxon-name-part> <tp:taxon-name-part taxon-name-part-type="species" reg="imparis">imparis</tp:taxon-name-part></tp:taxon-name></italic> sp. n. (<bold>9</bold>), setae on <abbrev xmlns:xlink="http://www.w3.org/1999/xlink" xlink:title="thoracic segment" id="ABBRID0E2LAG" xlink:type="simple">Th</abbrev>.III present and <italic><tp:taxon-name><tp:taxon-name-part taxon-name-part-type="genus" reg="Folsomia">F.</tp:taxon-name-part> <tp:taxon-name-part taxon-name-part-type="species" reg="hidakana">hidakana</tp:taxon-name-part></tp:taxon-name></italic> (<bold>10</bold>), setae absent <bold>11–12, 14</bold> <italic><tp:taxon-name><tp:taxon-name-part taxon-name-part-type="genus" reg="Folsomia">F.</tp:taxon-name-part> <tp:taxon-name-part taxon-name-part-type="species" reg="breviseta">breviseta</tp:taxon-name-part></tp:taxon-name></italic> sp. n., furca, lateral view (<bold>11</bold>), appearance (<bold>12</bold>), <abbrev xmlns:xlink="http://www.w3.org/1999/xlink" xlink:title="postantennal organ" id="ABBRID0E4MAG" xlink:type="simple">PAO</abbrev> and <abbrev xmlns:xlink="http://www.w3.org/1999/xlink" xlink:title="antennal segment" id="ABBRID0EBNAG" xlink:type="simple">Ant</abbrev>.I (<bold>14</bold>) <bold>13</bold> Appearance of <italic><tp:taxon-name><tp:taxon-name-part taxon-name-part-type="genus" reg="Folsomia">F.</tp:taxon-name-part> <tp:taxon-name-part taxon-name-part-type="species" reg="hidakana">hidakana</tp:taxon-name-part></tp:taxon-name></italic>. Abbreviation: vm–ventro-medial setae.</p></caption><graphic xmlns:xlink="http://www.w3.org/1999/xlink" xlink:href="zookeys-750-001-g002.jpg" position="float" orientation="portrait" xlink:type="simple" id="oo_196828.jpg"/></fig></tp:treatment-sec></tp:taxon-treatment>
