# Supplementary material for: Isotomidae of Japan and the Asiatic part of Russia. I. Folsomia ‘inoculata’ group
Source: Zookeys. 2018 Apr 16;(750):1–40. doi: 10.3897/zookeys.750.22764 (PMC5913165; doi:10.3897/zookeys.750.22764)
Supplement: XML Treatment for Folsomia hidakana [file zookeys.750.22764-treatment2.xml]

<!DOCTYPE tp:taxon-treatment
  PUBLIC "-//TaxonX//DTD Taxonomic Treatment Publishing DTD v0 20100105//EN" "tax-treatment-NSO.dtd">
<tp:taxon-treatment xmlns:tp="http://www.plazi.org/taxpub"><tp:treatment-meta><kwd-group><label>Taxon classification</label><kwd><named-content xmlns:xlink="http://www.w3.org/1999/xlink" content-type="kingdom">Animalia</named-content></kwd><kwd><named-content xmlns:xlink="http://www.w3.org/1999/xlink" content-type="order">Collembola</named-content></kwd><kwd><named-content xmlns:xlink="http://www.w3.org/1999/xlink" content-type="family">Isotomidae</named-content></kwd></kwd-group><mixed-citation publication-type="journal"><person-group><name><surname>Potapov</surname><given-names>Mikhail</given-names></name><name><surname>Hasegawa</surname><given-names>Motohiro</given-names></name><name><surname>Kuznetsova</surname><given-names>Natalia</given-names></name><name><surname>Babenko</surname><given-names>Anatoly</given-names></name><name><surname>Kuprin</surname><given-names>Alexander</given-names></name></person-group><article-title>
          <tp:taxon-name><tp:taxon-name-part taxon-name-part-type="family">Isotomidae</tp:taxon-name-part></tp:taxon-name> of Japan and the Asiatic part of Russia. I. <italic><tp:taxon-name><tp:taxon-name-part taxon-name-part-type="genus" reg="Folsomia">Folsomia</tp:taxon-name-part></tp:taxon-name> ‘<tp:taxon-name><tp:taxon-name-part taxon-name-part-type="genus" reg="Folsomia"/><tp:taxon-name-part taxon-name-part-type="species" reg="inoculata">inoculata</tp:taxon-name-part></tp:taxon-name></italic>’ group</article-title><source>Zookeys</source><day>16</day><month>4</month><year>2018</year><volume>2018</volume><issue>750</issue><fpage>1</fpage><lpage>40</lpage><pub-id pub-id-type="doi">10.3897/zookeys.750.22764</pub-id></mixed-citation></tp:treatment-meta><tp:nomenclature><tp:taxon-name>
                <tp:taxon-name-part taxon-name-part-type="genus" reg="Folsomia">Folsomia</tp:taxon-name-part>
                <tp:taxon-name-part taxon-name-part-type="species" reg="hidakana">hidakana</tp:taxon-name-part>
              </tp:taxon-name><tp:taxon-authority>Uchida &amp; Tamura, 1968</tp:taxon-authority><xref ref-type="fig" rid="F2">Figs 10</xref><xref ref-type="fig" rid="F2">, 13</xref><xref ref-type="fig" rid="F4">, 21–27</xref><xref ref-type="fig" rid="F5">, 28</xref><xref ref-type="fig" rid="F15">, 90</xref><!--PageBreak--></tp:nomenclature><tp:treatment-sec sec-type="material" id="SECID0EH4AG"><title>Material.</title><p>Japan, Honshu Island, Nobeyama, Nagano, 10.x.2012, coll. M. Hasegawa; Kitaibaraki, 2.xi.2011, coll. M. Hasegawa; Hokkaido Island. Shore of Harutori Lake, Kushiro city, 14.v.2014 and 19.viii.2014, coll. Y. Suma; Shiretoko Peninsula, surroundings of Utoro, litter of mixed forest, 90 m <abbrev xmlns:xlink="http://www.w3.org/1999/xlink" xlink:title="altitude" id="ABBRID0EN4AG" xlink:type="simple">alt</abbrev>., 20.viii.2016, <named-content xmlns:xlink="http://www.w3.org/1999/xlink" content-type="dwc:verbatimCoordinates" xlink:type="simple"><named-content content-type="geo-json" specific-use="{&#34;type&#34;:&#34;Point&#34;,&#34;coordinates&#34;:[145.058400,44.100600]}" id="NCID0EU4AG" xlink:type="simple">44.1006°N, 145.0584°E</named-content></named-content>, coll. M. Potapov and N. Kuznetsova; Shiretoko Peninsula, trail to Rausu Mount, ~200 m <abbrev xmlns:xlink="http://www.w3.org/1999/xlink" xlink:title="altitude" id="ABBRID0E34AG" xlink:type="simple">alt</abbrev>., 29.ix.2013, coll. R. Kitagawa and S. Fujii; ibidem, trail to Rausu Mount, ~1000 m <abbrev xmlns:xlink="http://www.w3.org/1999/xlink" xlink:title="altitude" id="ABBRID0EA5AG" xlink:type="simple">alt</abbrev>, oak litter, coll. M. Potapov and N. Kuznetsova.</p><p>North Korea. Hamgyong-namdo Province (= South Hamgyong), valley N from Song-riong, 03.vi.1987, and SW from Tanchon, 30.v.1987, coll. A. Szeptycki.</p><p>Far East of Russia, Primorsky Krai, Lazovsky District, nearby Preobrazheniye, litter and rotten wood in deciduous and coniferous forests, 400–700 m <abbrev xmlns:xlink="http://www.w3.org/1999/xlink" xlink:title="altitude" id="ABBRID0EH5AG" xlink:type="simple">alt</abbrev>., 21.ix.2011, coll. M. Potapov, Y. Bu, H. Chen-Wang; Khasansky District, Peschany Peninsula, near Beregovoye, litter under dogrose, 09.ix.2004, coll. M. Potapov, L. Deharveng, R. Pomorski, and A. Bedos, Khasansky District, ~15 km S Kraskino, Mramorny Cape, oak wood litter and soil under coastal reed, 28.ix.2004, coll. M. Potapov, L. Deharveng, R. Pomorski, and A. Bedos; Khasansky District, ~15 km W Kraskino, Mayachnoye (Chertova Gorka), forest litter, 28.ix.2004, coll. M. Potapov, L. Deharveng, R. Pomorski, and A. Bedos; Khasansky District, Krabbe Peninsula, Astafyeva Cape, deciduous litter, v.2007, coll. E. Sokolova; Khasansky District, “Kedrovaya Pad”, mixed forest, litter, 29.vii.2016, coll. M. Potapov and N. Kuznetsova; ibidem, coniferous and deciduos litter, 29.ix.2004, coll. M. Potapov, L. Deharveng, R. Pomorski, and A. Bedos; ibidem, 03.x.2009, coll. O. Smirnova, ibidem, v.2015, coll. A. Matalin; Khasansky District, near Barabash, oak wood on slope, litter, 27.ix.2004, coll. M. Potapov, L. Deharveng, R. Pomorski, and A. Bedos; Partizansky District, vicinities of Ekaterinovka, Chondalaz (= Lazovy) Range, oak litter, 26.ix.2004, coll. M. Potapov, L. Deharveng, R. Pomorski, and A. Bedos; Ussuriyski District, Ussuriyski Reserve, decaying wood, 5.x.2004, coll. M. Potapov, L. Deharveng, R. Pomorski, and A. Bedos; Shkotovsky District, Khualaza Mount, 2.x.2004, coll. R. Pomorski; between Vladivostok and Artem, botanical garden, litter of mixed forest, ix.2012 and 04.x.2009, coll. O. Smirnova; Terneysky District, Sikhote-Alimski Reserve, Kabany station, forest litter, 08.viii.2017, coll. N. Kuznetsova, A. Geras’kina, A. Kuprin; Kavalerovski District, road Kavalerovo-Dal’negorsk, <named-content xmlns:xlink="http://www.w3.org/1999/xlink" content-type="dwc:verbatimCoordinates" xlink:type="simple"><named-content content-type="geo-json" specific-use="{&#34;type&#34;:&#34;Point&#34;,&#34;coordinates&#34;:[135.363900,44.384400]}" id="NCID0EQ5AG" xlink:type="simple">44.3844°N, 135.3639°E</named-content></named-content>, mossy larch forest with <italic><tp:taxon-name><tp:taxon-name-part taxon-name-part-type="genus" reg="Rhododendron">Rhododendron</tp:taxon-name-part></tp:taxon-name></italic>, 09.viii.2017, coll. N. Kuznetsova, A. Geras’kina, A. Kuprin; Khabarovsky Krai, Vaninsky District, nearby Datta, coastal larch-wood, 28.ix.2011, coll. M. Potapov; Vaninsky District, five km N Vysokogorny, valley of Mulinka River, larch-forest litter, ~ 600 m <abbrev xmlns:xlink="http://www.w3.org/1999/xlink" xlink:title="altitude" id="ABBRID0E65AG" xlink:type="simple">alt</abbrev>., 29.ix.2011, coll. M. Potapov.</p></tp:treatment-sec><tp:treatment-sec sec-type="description" id="SECID0ED6AG"><title>Description.</title><p>Body size from 1.2 to 1.7 mm. Body shape as common for the group, not slender (Fig. <xref ref-type="fig" rid="F2">13</xref>). Usually with large pigment grains rarely scattered on body, more on fused <abbrev xmlns:xlink="http://www.w3.org/1999/xlink" xlink:title="abdominal segment" id="ABBRID0EN6AG" xlink:type="simple">Abd</abbrev>.IV–VI. Cuticle with fine hexagonal primary granulation (“smooth”). Ocelli absent. <abbrev xmlns:xlink="http://www.w3.org/1999/xlink" xlink:title="postantennal organ" id="ABBRID0ER6AG" xlink:type="simple">PAO</abbrev> slender, with clear middle constriction, ‘inner denticles’ hardly developed, its length 1.2–1.7 as long as width of <abbrev xmlns:xlink="http://www.w3.org/1999/xlink" xlink:title="antennal segment" id="ABBRID0EV6AG" xlink:type="simple">Ant</abbrev>.I and 1.6–2.0 as long as inner unguis length (Fig. <xref ref-type="fig" rid="F4">24</xref>). Labium complete, guard setae e7 present, three proximal and four basomedian setae. Ventral side of head with 4+4 postlabial setae. <abbrev xmlns:xlink="http://www.w3.org/1999/xlink" xlink:title="antennal segment" id="ABBRID0E46AG" xlink:type="simple">Ant</abbrev>.I with 15–17 common setae, 2–3 (see the discussion below, Figs <xref ref-type="fig" rid="F4">23</xref>, <xref ref-type="fig" rid="F4">24</xref>) ventral s-setae (s) and three basal micro s-setae (<abbrev xmlns:xlink="http://www.w3.org/1999/xlink" xlink:title="basal ms on antennal segments" id="ABBRID0EJABG" xlink:type="simple">bms</abbrev>): two dorsal <abbrev xmlns:xlink="http://www.w3.org/1999/xlink" xlink:title="basal ms on antennal segments" id="ABBRID0ENABG" xlink:type="simple">bms</abbrev> (short and long) and one ventral <abbrev xmlns:xlink="http://www.w3.org/1999/xlink" xlink:title="basal ms on antennal segments" id="ABBRID0ERABG" xlink:type="simple">bms</abbrev>. <abbrev xmlns:xlink="http://www.w3.org/1999/xlink" xlink:title="antennal segment" id="ABBRID0EVABG" xlink:type="simple">Ant</abbrev>.II with three <abbrev xmlns:xlink="http://www.w3.org/1999/xlink" xlink:title="basal ms on antennal segments" id="ABBRID0EZABG" xlink:type="simple">bms</abbrev> and one latero-distal s, <abbrev xmlns:xlink="http://www.w3.org/1999/xlink" xlink:title="antennal segment" id="ABBRID0E4ABG" xlink:type="simple">Ant</abbrev>.III with one <abbrev xmlns:xlink="http://www.w3.org/1999/xlink" xlink:title="basal ms on antennal segments" id="ABBRID0EBBBG" xlink:type="simple">bms</abbrev> and with 5–6 distal s (one or two lateral s, Fig. <xref ref-type="fig" rid="F4">25</xref>). Organite varies in shape, often large.</p><fig id="F4" position="float" orientation="portrait"><label>Figures 21–27.</label><caption><p>
                  <italic><tp:taxon-name><tp:taxon-name-part taxon-name-part-type="genus" reg="Folsomia">F.</tp:taxon-name-part> <tp:taxon-name-part taxon-name-part-type="species" reg="hidakana">hidakana</tp:taxon-name-part></tp:taxon-name></italic> <bold>21–22</bold> Position of macrosetae, setae of p-row, and s-setae on anterior (<bold>21</bold>) and posterior (<bold>22</bold>) half of corpus <bold>23</bold> <abbrev xmlns:xlink="http://www.w3.org/1999/xlink" xlink:title="antennal segment" id="ABBRID0EECBG" xlink:type="simple">Ant</abbrev>.I (S Primorye: Far East of Russia) <bold>24</bold> <abbrev xmlns:xlink="http://www.w3.org/1999/xlink" xlink:title="postantennal organ" id="ABBRID0EKCBG" xlink:type="simple">PAO</abbrev> and <abbrev xmlns:xlink="http://www.w3.org/1999/xlink" xlink:title="antennal segment" id="ABBRID0EOCBG" xlink:type="simple">Ant</abbrev>.I (Honshu: Japan) <bold>25</bold> <abbrev xmlns:xlink="http://www.w3.org/1999/xlink" xlink:title="antennal segment" id="ABBRID0EUCBG" xlink:type="simple">Ant</abbrev>.III <bold>26–27</bold> Manubrium, anterior (26) and posterior (27) views. Abbreviations: <abbrev xmlns:xlink="http://www.w3.org/1999/xlink" xlink:title="basal ms on antennal segments" id="ABBRID0E1CBG" xlink:type="simple">bms</abbrev>–basal <abbrev xmlns:xlink="http://www.w3.org/1999/xlink" xlink:title="micro s-seta(e) or ms-setae" id="ABBRID0E5CBG" xlink:type="simple">ms</abbrev>, ls–lateral s.</p></caption><graphic xmlns:xlink="http://www.w3.org/1999/xlink" xlink:href="zookeys-750-001-g004.jpg" position="float" orientation="portrait" xlink:type="simple" id="oo_196830.jpg"/></fig><p>Common setae middle-sized. Setae covering polychaetotic: <abbrev xmlns:xlink="http://www.w3.org/1999/xlink" xlink:title="abdominal segment" id="ABBRID0EJDBG" xlink:type="simple">Abd</abbrev>.IV with 7–9 p-setae between medial accp-s, <abbrev xmlns:xlink="http://www.w3.org/1999/xlink" xlink:title="abdominal segment" id="ABBRID0ENDBG" xlink:type="simple">Abd</abbrev>.V with m1-setae (marked on Fig. <xref ref-type="fig" rid="F5">28</xref>). Sensillary formula as 43/22235 (s) and 10/100 (<abbrev xmlns:xlink="http://www.w3.org/1999/xlink" xlink:title="micro s-seta(e) or ms-setae" id="ABBRID0EVDBG" xlink:type="simple">ms</abbrev>). S-setae long and thin, as long as common setae. Medial s-setae on <abbrev xmlns:xlink="http://www.w3.org/1999/xlink" xlink:title="thoracic segment" id="ABBRID0EZDBG" xlink:type="simple">Th</abbrev>.II–III situated in front position, nearby <abbrev xmlns:xlink="http://www.w3.org/1999/xlink" xlink:title="macrosetae in dorsal position" id="ABBRID0E4DBG" xlink:type="simple">Md</abbrev> macrosetae, on <abbrev xmlns:xlink="http://www.w3.org/1999/xlink" xlink:title="abdominal segment" id="ABBRID0EBEBG" xlink:type="simple">Abd</abbrev>.I–III in p-row, between <abbrev xmlns:xlink="http://www.w3.org/1999/xlink" xlink:title="macrosetae in dorsal position" id="ABBRID0EFEBG" xlink:type="simple">Md</abbrev> and <abbrev xmlns:xlink="http://www.w3.org/1999/xlink" xlink:title="macrosetae in dorso-lateral position" id="ABBRID0EJEBG" xlink:type="simple">Mdl</abbrev> (Figs <xref ref-type="fig" rid="F4">21</xref>, <xref ref-type="fig" rid="F4">22</xref>). <abbrev xmlns:xlink="http://www.w3.org/1999/xlink" xlink:title="abdominal segment" id="ABBRID0EVEBG" xlink:type="simple">Abd</abbrev>.V with five s-setae arranged as four in dorsal position, rather long (as, accp1, accp2, accp3), and one latero-ventral, middle-sized (weakly differentiated ‘4+1’ pattern), accp3 s-setae insignificantly shorter and thicker than accp2 (Fig. <xref ref-type="fig" rid="F5">28</xref>). Macrosetae smooth, their length vary from long to moderately long, 2,2/3,3,3 in number, medial ones on <abbrev xmlns:xlink="http://www.w3.org/1999/xlink" xlink:title="abdominal segment" id="ABBRID0E4EBG" xlink:type="simple">Abd</abbrev>.V a little shorter than dens (1.0–1.3) and 3.7–6.0 times longer than mucro. Axial chaetotaxy as 9–12,7–9,/4–5,4–5,4. Thorax without ventral setae (Fig. <xref ref-type="fig" rid="F2">10</xref>).</p><!--PageBreak--><p>Empodial appendage approximately half as long as unguis. All tibiotarsi with many additional setae: 29–33 on legs I–II, ~38–42 on leg III. Upper and lower subcoxae of legs I–III with 0,1/4–6,8–11/8–12,8–11 setae, respectively. Coxae of leg I with four (rarely five) front setae. Ventral tube with 5–6+5–6 latero-distal and 6–8 posterior setae, anteriorly without setae. Tenaculum with 4+4 teeth and a seta. Anterior furcal subcoxae with 11–14, posterior one with four setae. Anterior side of manubrium with 4–6+4–6 pair setae and usually with two unpaired axial setae (Fig. <xref ref-type="fig" rid="F4">26</xref>). Posterior side of manubrium with 3+3 latero-basal, two apical setae (ap), 2+2 setae in distal transversal row (M1, L1), one pair of lateral setae, and 4(3)+4(3) in central part (Fig. <xref ref-type="fig" rid="F4">27</xref>). Dens with 19–23 anterior setae. Posterior side of dens crenulated and with six setae: three basal, two at the middle, and one rudimentary at base of mucro (often hardly visible). Mucro bidentate. Ratio of manubrium : dens : mucro = 3.7–6.2 : 4.5–7.0 : 1. Males present.</p></tp:treatment-sec><tp:treatment-sec sec-type="remarks" id="SECID0EQFBG"><title>Remarks.</title><p>Our specimens fit to the original description of <italic><tp:taxon-name><tp:taxon-name-part taxon-name-part-type="genus" reg="Folsomia">F.</tp:taxon-name-part> <tp:taxon-name-part taxon-name-part-type="species" reg="hidakana">hidakana</tp:taxon-name-part></tp:taxon-name></italic> in all significant features. <xref ref-type="bibr" rid="B27">Uchida and Tamura (1968)</xref> did not show in figures a subapical rudimentary seta on posterior side of dens and short latero-central setae (l2) on manubrium (probably overlooked). We also found wider variability in most characters that is certainly explained by larger material we have studied. Macrosetae on figures in first description (Figs <xref ref-type="fig" rid="F5">28</xref>, <xref ref-type="fig" rid="F5">35</xref> in <xref ref-type="bibr" rid="B27">Uchida and Tamura 1968</xref>) seem to be shorter than in our material. <italic><tp:taxon-name><tp:taxon-name-part taxon-name-part-type="genus" reg="Folsomia">Folsomia</tp:taxon-name-part> <tp:taxon-name-part taxon-name-part-type="species" reg="hidakana">hidakana</tp:taxon-name-part></tp:taxon-name></italic> is a peculiar species due to anterior position of medial s-setae on thoracic segments, 5+5 or more latero-distal setae on ventral tube (vs 4+4 that is more common for the group), four setae on posterior furcal subcoxa (fewer than common for the group), 3+3 latero-basal and 1+1 latero-central setae on posterior side of manubrium (fewer than common for the group). The absence of ventral setae on <abbrev xmlns:xlink="http://www.w3.org/1999/xlink" xlink:title="thoracic segment" id="ABBRID0E3GBG" xlink:type="simple">Th</abbrev>.III is the main differentiated feature of <italic><tp:taxon-name><tp:taxon-name-part taxon-name-part-type="genus" reg="Folsomia">F.</tp:taxon-name-part> <tp:taxon-name-part taxon-name-part-type="species" reg="hidakana">hidakana</tp:taxon-name-part></tp:taxon-name></italic> shared only with allopatric <italic><tp:taxon-name><tp:taxon-name-part taxon-name-part-type="genus" reg="Folsomia">F.</tp:taxon-name-part> <tp:taxon-name-part taxon-name-part-type="species" reg="breviseta">breviseta</tp:taxon-name-part></tp:taxon-name></italic>, the two species are combined in the formal subgroup ‘<italic><tp:taxon-name><tp:taxon-name-part taxon-name-part-type="genus" reg="Folsomia"/><tp:taxon-name-part taxon-name-part-type="species" reg="hidakana">hidakana</tp:taxon-name-part></tp:taxon-name></italic>’ by us. From ‘<italic><tp:taxon-name><tp:taxon-name-part taxon-name-part-type="genus" reg="Folsomia"/><tp:taxon-name-part taxon-name-part-type="species" reg="macrochaetosa">macrochaetosa</tp:taxon-name-part></tp:taxon-name></italic>’ group <italic><tp:taxon-name><tp:taxon-name-part taxon-name-part-type="genus" reg="Folsomia">F.</tp:taxon-name-part> <tp:taxon-name-part taxon-name-part-type="species" reg="hidakana">hidakana</tp:taxon-name-part></tp:taxon-name></italic> differ by more setae on body and more lateral position of accp1-s on <abbrev xmlns:xlink="http://www.w3.org/1999/xlink" xlink:title="abdominal segment" id="ABBRID0EVIBG" xlink:type="simple">Abd</abbrev>.V (see Fig. <xref ref-type="fig" rid="F5">28</xref> vs Figs <xref ref-type="fig" rid="F5">29</xref>, <xref ref-type="fig" rid="F5">32</xref>). Being often mixed with habitually similar species (often with <italic><tp:taxon-name><tp:taxon-name-part taxon-name-part-type="genus" reg="Folsomia">F.</tp:taxon-name-part> <tp:taxon-name-part taxon-name-part-type="species" reg="imparis">imparis</tp:taxon-name-part></tp:taxon-name></italic> sp. n.), <italic><tp:taxon-name><tp:taxon-name-part taxon-name-part-type="genus" reg="Folsomia">F.</tp:taxon-name-part> <tp:taxon-name-part taxon-name-part-type="species" reg="hidakana">hidakana</tp:taxon-name-part></tp:taxon-name></italic> is normally easy to recognize by scattered pigment grains on body.</p><fig id="F5" position="float" orientation="portrait"><label>Figures 28–35.</label><caption><p>
                  <italic><tp:taxon-name><tp:taxon-name-part taxon-name-part-type="genus" reg="Folsomia">Folsomia</tp:taxon-name-part></tp:taxon-name></italic> spp. <bold>28</bold> <italic><tp:taxon-name><tp:taxon-name-part taxon-name-part-type="genus" reg="Folsomia">F.</tp:taxon-name-part> <tp:taxon-name-part taxon-name-part-type="species" reg="hidakana">hidakana</tp:taxon-name-part></tp:taxon-name></italic>, end of abdomen, dorsal view <bold>29–31</bold> <italic><tp:taxon-name><tp:taxon-name-part taxon-name-part-type="genus" reg="Folsomia">F.</tp:taxon-name-part> <tp:taxon-name-part taxon-name-part-type="species" reg="amurica">amurica</tp:taxon-name-part></tp:taxon-name></italic> sp. n., end of abdomen, specimens from Amurskaya Region, dorsal (<bold>29</bold>) and lateral views (<bold>31</bold>), specimen from Inner Mongolia Province, lateral view (<bold>30</bold>) <bold>32</bold> <italic><tp:taxon-name><tp:taxon-name-part taxon-name-part-type="genus" reg="Folsomia">F.</tp:taxon-name-part> <tp:taxon-name-part taxon-name-part-type="species" reg="imparis">imparis</tp:taxon-name-part></tp:taxon-name></italic> sp. n., end of abdomen <bold>33–35</bold> <italic><tp:taxon-name><tp:taxon-name-part taxon-name-part-type="genus" reg="Folsomia">F.</tp:taxon-name-part> <tp:taxon-name-part taxon-name-part-type="species" reg="amurica">amurica</tp:taxon-name-part></tp:taxon-name></italic> sp. n., chaetotaxy of anterior side of manubrium, variations.</p></caption><graphic xmlns:xlink="http://www.w3.org/1999/xlink" xlink:href="zookeys-750-001-g005.jpg" position="float" orientation="portrait" xlink:type="simple" id="oo_196832.jpg"/></fig><p>Specimens collected in Japan, both in Honshu and Hokkaido, differ from specimens from Russia by three (vs two) s-setae on <abbrev xmlns:xlink="http://www.w3.org/1999/xlink" xlink:title="antennal segment" id="ABBRID0ELMBG" xlink:type="simple">Ant</abbrev>.I. In Japanese populations the individuals with two s rarely occur so we keep both variants within diagnosis of <italic><tp:taxon-name><tp:taxon-name-part taxon-name-part-type="genus" reg="Folsomia">F.</tp:taxon-name-part> <tp:taxon-name-part taxon-name-part-type="species" reg="hidakana">hidakana</tp:taxon-name-part></tp:taxon-name></italic>.</p></tp:treatment-sec><tp:treatment-sec sec-type="distribution" id="SECID0E1MBG"><title>Distribution and ecology.</title><p>Species was described from Hokkaido (Hidaka-Mombetsu) and subsequently listed in catalogues of Japanese <tp:taxon-name><tp:taxon-name-part taxon-name-part-type="order">Collembola</tp:taxon-name-part></tp:taxon-name> (<xref ref-type="bibr" rid="B32">Yosii 1977</xref>; <xref ref-type="bibr" rid="B4">Furuno et al. 2000</xref>; <xref ref-type="bibr" rid="B15">Niijima and Hasegawa 2011</xref>). Known from Hokkaido (<xref ref-type="bibr" rid="B22">Suma 1997</xref>, <xref ref-type="bibr" rid="B23">2008</xref>, <xref ref-type="bibr" rid="B6">Hishi et al. 2012</xref>), eastern Honshu (Ibaraki) (<xref ref-type="bibr" rid="B5">Hasegawa et al. 2009</xref>), Aomori Pref. (<xref ref-type="bibr" rid="B28">Yamauchi and Suma 1999</xref>, <xref ref-type="bibr" rid="B29">2009</xref>). In Far East of Russia the species was previously recorded near Ussuriysk (<xref ref-type="bibr" rid="B11">Kutyreva 1988</xref>) and in Shikotan Island (as ‘<tp:taxon-name><tp:taxon-name-part taxon-name-part-type="genus" reg="Folsomia">F.</tp:taxon-name-part> <tp:taxon-name-part taxon-name-part-type="infraspecific-rank">sp.aff.</tp:taxon-name-part> <tp:taxon-name-part taxon-name-part-type="species" reg="hidakana">hidakana</tp:taxon-name-part></tp:taxon-name>’ in <xref ref-type="bibr" rid="B18">Potapov and Marusik 2000</xref>).</p><p>As a whole, distributional range of the species appears to cover southern area of the Russian Far East, North Korea, and northern half of Japan (Fig. <xref ref-type="fig" rid="F15">90</xref>). It inhabits forest litter and decaying wood in low mountains, rare in higher altitudes.</p><!--PageBreak--></tp:treatment-sec><tp:treatment-sec><!--Section generated to contain objects referenced in tp:taxon-treatment.--><fig id="F2" position="float" orientation="portrait"><label>Figures 9–14.</label><caption><p>
              <italic><tp:taxon-name><tp:taxon-name-part taxon-name-part-type="genus" reg="Folsomia">Folsomia</tp:taxon-name-part></tp:taxon-name></italic> spp. <bold>9–10</bold> Ventrum of <abbrev xmlns:xlink="http://www.w3.org/1999/xlink" xlink:title="thoracic segment" id="ABBRID0ECLAG" xlink:type="simple">Th</abbrev>.II, <abbrev xmlns:xlink="http://www.w3.org/1999/xlink" xlink:title="thoracic segment" id="ABBRID0EGLAG" xlink:type="simple">Th</abbrev>.III, and <abbrev xmlns:xlink="http://www.w3.org/1999/xlink" xlink:title="abdominal segment" id="ABBRID0EKLAG" xlink:type="simple">Abd</abbrev>.I in <italic><tp:taxon-name><tp:taxon-name-part taxon-name-part-type="genus" reg="Folsomia">F.</tp:taxon-name-part> <tp:taxon-name-part taxon-name-part-type="species" reg="imparis">imparis</tp:taxon-name-part></tp:taxon-name></italic> sp. n. (<bold>9</bold>), setae on <abbrev xmlns:xlink="http://www.w3.org/1999/xlink" xlink:title="thoracic segment" id="ABBRID0E2LAG" xlink:type="simple">Th</abbrev>.III present and <italic><tp:taxon-name><tp:taxon-name-part taxon-name-part-type="genus" reg="Folsomia">F.</tp:taxon-name-part> <tp:taxon-name-part taxon-name-part-type="species" reg="hidakana">hidakana</tp:taxon-name-part></tp:taxon-name></italic> (<bold>10</bold>), setae absent <bold>11–12, 14</bold> <italic><tp:taxon-name><tp:taxon-name-part taxon-name-part-type="genus" reg="Folsomia">F.</tp:taxon-name-part> <tp:taxon-name-part taxon-name-part-type="species" reg="breviseta">breviseta</tp:taxon-name-part></tp:taxon-name></italic> sp. n., furca, lateral view (<bold>11</bold>), appearance (<bold>12</bold>), <abbrev xmlns:xlink="http://www.w3.org/1999/xlink" xlink:title="postantennal organ" id="ABBRID0E4MAG" xlink:type="simple">PAO</abbrev> and <abbrev xmlns:xlink="http://www.w3.org/1999/xlink" xlink:title="antennal segment" id="ABBRID0EBNAG" xlink:type="simple">Ant</abbrev>.I (<bold>14</bold>) <bold>13</bold> Appearance of <italic><tp:taxon-name><tp:taxon-name-part taxon-name-part-type="genus" reg="Folsomia">F.</tp:taxon-name-part> <tp:taxon-name-part taxon-name-part-type="species" reg="hidakana">hidakana</tp:taxon-name-part></tp:taxon-name></italic>. Abbreviation: vm–ventro-medial setae.</p></caption><graphic xmlns:xlink="http://www.w3.org/1999/xlink" xlink:href="zookeys-750-001-g002.jpg" position="float" orientation="portrait" xlink:type="simple" id="oo_196828.jpg"/></fig><fig id="F15" position="float" orientation="portrait"><label>Figure 90.</label><caption><p>Records of species of the <italic><tp:taxon-name><tp:taxon-name-part taxon-name-part-type="genus" reg="Folsomia">Folsomia</tp:taxon-name-part> <tp:taxon-name-part taxon-name-part-type="species" reg="inoculata">inoculata</tp:taxon-name-part></tp:taxon-name></italic> group in eastern Asia. Striped circles–literature records (for references see the Distribution parts to associated species).</p></caption><graphic xmlns:xlink="http://www.w3.org/1999/xlink" xlink:href="zookeys-750-001-g015.jpg" position="float" orientation="portrait" xlink:type="simple" id="oo_196843.jpg"/></fig></tp:treatment-sec><ref-list><ref id="B27"><mixed-citation xmlns:xlink="http://www.w3.org/1999/xlink" xlink:type="simple">
          <person-group><name name-style="western"><surname>Uchida</surname><given-names>H</given-names></name><name name-style="western"><surname>Tamura</surname><given-names>H</given-names></name></person-group> (<year>1968</year>) <article-title>Descriptions and records of <tp:taxon-name><tp:taxon-name-part taxon-name-part-type="order">Collembola</tp:taxon-name-part></tp:taxon-name> from Hokkaido. II.</article-title> <source>Kontyu</source> <volume>36</volume>: <fpage>1</fpage>–<lpage>13</lpage>.</mixed-citation></ref><ref id="B32"><mixed-citation xmlns:xlink="http://www.w3.org/1999/xlink" xlink:type="simple">
          <person-group><name name-style="western"><surname>Yosii</surname><given-names>R</given-names></name></person-group> (<year>1977</year>) <article-title>Critical check list of the Japanese species of <tp:taxon-name><tp:taxon-name-part taxon-name-part-type="order">Collembola</tp:taxon-name-part></tp:taxon-name>.</article-title> <source>Contributions from the Biological Laboratory, Kyoto University</source> <volume>25</volume>: <fpage>141</fpage>–<lpage>170</lpage>.</mixed-citation></ref><ref id="B4"><mixed-citation xmlns:xlink="http://www.w3.org/1999/xlink" xlink:type="simple">
          <person-group><name name-style="western"><surname>Furuno</surname><given-names>K</given-names></name><name name-style="western"><surname>Hasegawa</surname><given-names>M</given-names></name><name name-style="western"><surname>Hisamatsu</surname><given-names>M</given-names></name><name name-style="western"><surname>Ichisawa</surname><given-names>K</given-names></name><name name-style="western"><surname>Itoh</surname><given-names>R</given-names></name><name name-style="western"><surname>Niijima</surname><given-names>K</given-names></name><name name-style="western"><surname>Suma</surname><given-names>Y</given-names></name><name name-style="western"><surname>Tamura</surname><given-names>H</given-names></name><name name-style="western"><surname>Tanaka</surname><given-names>S</given-names></name></person-group> (<year>2000</year>) <article-title>List of collembolan species recorded from Japan and their Japanese names.</article-title> <source>Edaphologia</source> <volume>66</volume>: <fpage>75</fpage>–<lpage>88</lpage>. [In Japanese with English summary]</mixed-citation></ref><ref id="B15"><mixed-citation xmlns:xlink="http://www.w3.org/1999/xlink" xlink:type="simple">
          <person-group><name name-style="western"><surname>Niijima</surname><given-names>K</given-names></name><name name-style="western"><surname>Hasegawa</surname><given-names>M</given-names></name></person-group> (<year>2011</year>) <article-title>Classification of the Family <tp:taxon-name><tp:taxon-name-part taxon-name-part-type="family">Isotomidae</tp:taxon-name-part></tp:taxon-name> Börner, 1913 (<tp:taxon-name><tp:taxon-name-part taxon-name-part-type="subclass">Apterygota</tp:taxon-name-part></tp:taxon-name>: <tp:taxon-name><tp:taxon-name-part taxon-name-part-type="order">Collembola</tp:taxon-name-part></tp:taxon-name>) from Japan 1. <tp:taxon-name><tp:taxon-name-part taxon-name-part-type="subfamily">Anurophorinae</tp:taxon-name-part></tp:taxon-name> Borner, 1906 and <tp:taxon-name><tp:taxon-name-part taxon-name-part-type="subfamily">Proisotominae</tp:taxon-name-part></tp:taxon-name> Stach, 1947.</article-title> <source>Edaphologia</source> <volume>89</volume>: <fpage>29</fpage>–<lpage>69</lpage>. [In Japanese]</mixed-citation></ref><ref id="B22"><mixed-citation xmlns:xlink="http://www.w3.org/1999/xlink" xlink:type="simple">
          <person-group><name name-style="western"><surname>Suma</surname><given-names>Y</given-names></name></person-group> (<year>1997</year>) <article-title>Collembolan fauna of ‘heat islands’, Akan National Park.</article-title> <source>Sylvicola</source> <volume>15</volume>: <fpage>19</fpage>–<lpage>28</lpage>. [In Japanese]</mixed-citation></ref><ref id="B23"><mixed-citation xmlns:xlink="http://www.w3.org/1999/xlink" xlink:type="simple">
          <person-group><name name-style="western"><surname>Suma</surname><given-names>Y</given-names></name></person-group> (<year>2008</year>) <article-title>Collembolan fauna of Mt. Shari Prefectural natural Park, Eastern Hokkaido.</article-title> <source>Jezoensis</source> <volume>34</volume>: <fpage>79</fpage>–<lpage>86</lpage>. [In Japanese]</mixed-citation></ref><ref id="B6"><mixed-citation xmlns:xlink="http://www.w3.org/1999/xlink" xlink:type="simple">
          <person-group><name name-style="western"><surname>Hishi</surname><given-names>T</given-names></name><name name-style="western"><surname>Tashiro</surname><given-names>N</given-names></name><name name-style="western"><surname>Maeda</surname><given-names>Y</given-names></name><name name-style="western"><surname>Inouei</surname><given-names>S</given-names></name><name name-style="western"><surname>Cho</surname><given-names>K</given-names></name><name name-style="western"><surname>Yamauchi</surname><given-names>K</given-names></name><name name-style="western"><surname>Ogata</surname><given-names>T</given-names></name><name name-style="western"><surname>Mabuchi</surname><given-names>T</given-names></name></person-group> (<year>2012</year>) <article-title>Soil depth distribution and the patterns of alpha- and beta-diversity of families of soil <tp:taxon-name><tp:taxon-name-part taxon-name-part-type="order">Collembola</tp:taxon-name-part></tp:taxon-name> in cool-temperate deciduous natural forests and larch plantations of northern Japan.</article-title> <source>Edaphologia</source> <volume>91</volume>: <fpage>9</fpage>–<lpage>20</lpage>.</mixed-citation></ref><ref id="B5"><mixed-citation xmlns:xlink="http://www.w3.org/1999/xlink" xlink:type="simple">
          <person-group><name name-style="western"><surname>Hasegawa</surname><given-names>M</given-names></name><name name-style="western"><surname>Fukuyama</surname><given-names>K</given-names></name><name name-style="western"><surname>Makino</surname><given-names>S</given-names></name><name name-style="western"><surname>Okochi</surname><given-names>I</given-names></name><name name-style="western"><surname>Tanaka</surname><given-names>H</given-names></name><name name-style="western"><surname>Okabe</surname><given-names>K</given-names></name><name name-style="western"><surname>Goto</surname><given-names>H</given-names></name><name name-style="western"><surname>Mizoguchi</surname><given-names>T</given-names></name><name name-style="western"><surname>Sakata</surname><given-names>T</given-names></name></person-group> (<year>2009</year>) <article-title>Collembolan community in broad-leaved forests and in conifer stands of <italic><tp:taxon-name><tp:taxon-name-part taxon-name-part-type="genus">Cryptomeria</tp:taxon-name-part> <tp:taxon-name-part taxon-name-part-type="species">japonica</tp:taxon-name-part></tp:taxon-name></italic> in Central Japan.</article-title> <source>Pesquisa Agropecuária Brasileira</source> <volume>44</volume>: <fpage>881</fpage>–<lpage>890</lpage>. <ext-link xlink:type="simple" ext-link-type="doi" xlink:href="10.1590/S0100-204X2009000800012">https://doi.org/10.1590/S0100-204X2009000800012</ext-link></mixed-citation></ref><ref id="B28"><mixed-citation xmlns:xlink="http://www.w3.org/1999/xlink" xlink:type="simple">
          <person-group><name name-style="western"><surname>Yamauchi</surname><given-names>S</given-names></name><name name-style="western"><surname>Suma</surname><given-names>Y</given-names></name></person-group> (<year>1999</year>) <article-title><tp:taxon-name><tp:taxon-name-part taxon-name-part-type="order">Collembola</tp:taxon-name-part></tp:taxon-name> fauna of the Towada Mountain Range and Mts. Hakkoda-san, Aomori Pref., Japan.</article-title> <source>Journal of Natural History of Aomori</source> <volume>4</volume>: <fpage>51</fpage>–<lpage>57</lpage>. [In Japanese]</mixed-citation></ref><ref id="B29"><mixed-citation xmlns:xlink="http://www.w3.org/1999/xlink" xlink:type="simple">
          <person-group><name name-style="western"><surname>Yamauchi</surname><given-names>S</given-names></name><name name-style="western"><surname>Suma</surname><given-names>Y</given-names></name></person-group> (<year>2009</year>) <article-title>Collembolen Fauna in Mt. Hashikami-dake, Hashikami-machi Town, Aomori Prefecture, northern Japan.</article-title> <source>Bulletin of the Aomori Prefectural Museum</source> <volume>38</volume>: <fpage>9</fpage>–<lpage>16</lpage>. [In Japanese]</mixed-citation></ref><ref id="B11"><mixed-citation xmlns:xlink="http://www.w3.org/1999/xlink" xlink:type="simple">
          <person-group><name name-style="western"><surname>Kutyreva</surname><given-names>LT</given-names></name></person-group> (<year>1988</year>) Complexes of springtails in anthropogenic forests. In: Izmeneniye rastitelnogo i zhivotnogo mira pod vliyaniyem anthropogennoi deyatelnosti v usloviyakh Dal’nego Vostoka. KGPI, Khabarovsk, 142–148. [In Russian]</mixed-citation></ref><ref id="B18"><mixed-citation xmlns:xlink="http://www.w3.org/1999/xlink" xlink:type="simple">
          <person-group><name name-style="western"><surname>Potapov</surname><given-names>M</given-names></name><name name-style="western"><surname>Marusik</surname><given-names>Yu</given-names></name></person-group> (<year>2000</year>) <article-title>New and little known <italic><tp:taxon-name><tp:taxon-name-part taxon-name-part-type="genus">Folsomia</tp:taxon-name-part></tp:taxon-name></italic> Willem, 1902 (<tp:taxon-name><tp:taxon-name-part taxon-name-part-type="order">Collembola</tp:taxon-name-part></tp:taxon-name>: <tp:taxon-name><tp:taxon-name-part taxon-name-part-type="family">Isotomidae</tp:taxon-name-part></tp:taxon-name>) from South Kuriles.</article-title> <source>Russian Entomological Journal</source> <volume>9</volume>: <fpage>99</fpage>–<lpage>102</lpage>.</mixed-citation></ref></ref-list></tp:taxon-treatment>
