# Supplementary material for: Isotomidae of Japan and the Asiatic part of Russia. I. Folsomia ‘inoculata’ group
Source: Zookeys. 2018 Apr 16;(750):1–40. doi: 10.3897/zookeys.750.22764 (PMC5913165; doi:10.3897/zookeys.750.22764)
Supplement: XML Treatment for Folsomia amurica [file zookeys.750.22764-treatment3.xml]

<!DOCTYPE tp:taxon-treatment
  PUBLIC "-//TaxonX//DTD Taxonomic Treatment Publishing DTD v0 20100105//EN" "tax-treatment-NSO.dtd">
<tp:taxon-treatment xmlns:tp="http://www.plazi.org/taxpub"><tp:treatment-meta><kwd-group><label>Taxon classification</label><kwd><named-content xmlns:xlink="http://www.w3.org/1999/xlink" content-type="kingdom">Animalia</named-content></kwd><kwd><named-content xmlns:xlink="http://www.w3.org/1999/xlink" content-type="order">Collembola</named-content></kwd><kwd><named-content xmlns:xlink="http://www.w3.org/1999/xlink" content-type="family">Isotomidae</named-content></kwd></kwd-group><mixed-citation publication-type="journal"><person-group><name><surname>Potapov</surname><given-names>Mikhail</given-names></name><name><surname>Hasegawa</surname><given-names>Motohiro</given-names></name><name><surname>Kuznetsova</surname><given-names>Natalia</given-names></name><name><surname>Babenko</surname><given-names>Anatoly</given-names></name><name><surname>Kuprin</surname><given-names>Alexander</given-names></name></person-group><article-title>
          <tp:taxon-name><tp:taxon-name-part taxon-name-part-type="family">Isotomidae</tp:taxon-name-part></tp:taxon-name> of Japan and the Asiatic part of Russia. I. <italic><tp:taxon-name><tp:taxon-name-part taxon-name-part-type="genus" reg="Folsomia">Folsomia</tp:taxon-name-part></tp:taxon-name> ‘<tp:taxon-name><tp:taxon-name-part taxon-name-part-type="genus" reg="Folsomia"/><tp:taxon-name-part taxon-name-part-type="species" reg="inoculata">inoculata</tp:taxon-name-part></tp:taxon-name></italic>’ group</article-title><source>Zookeys</source><day>16</day><month>4</month><year>2018</year><volume>2018</volume><issue>750</issue><fpage>1</fpage><lpage>40</lpage><pub-id pub-id-type="doi">10.3897/zookeys.750.22764</pub-id></mixed-citation></tp:treatment-meta><tp:nomenclature><tp:taxon-name>
                <tp:taxon-name-part taxon-name-part-type="genus" reg="Folsomia">Folsomia</tp:taxon-name-part>
                <tp:taxon-name-part taxon-name-part-type="species" reg="amurica">amurica</tp:taxon-name-part>
                <object-id xmlns:xlink="http://www.w3.org/1999/xlink" content-type="zoobank" xlink:type="simple">http://zoobank.org/3F726CE9-BE32-46F1-88E9-BC0FBED96F0E</object-id>
              </tp:taxon-name><tp:taxon-authority>Potapov &amp; Kuznetsova</tp:taxon-authority><tp:taxon-status xmlns:xlink="http://www.w3.org/1999/xlink" xlink:type="simple">sp. n.</tp:taxon-status><xref ref-type="fig" rid="F1">Figs 4</xref><xref ref-type="fig" rid="F5">, 29–31</xref><xref ref-type="fig" rid="F5">, 33–35</xref><xref ref-type="fig" rid="F6">, 36–39</xref><xref ref-type="fig" rid="F15">, 90</xref></tp:nomenclature><tp:treatment-sec sec-type="type material" id="SECID0ERRBG"><title>Type material.</title><p>Holotype, female, Far East of Russia, Amurskaya Region, Zeysky Reserve, ~50 km W Zeya, near “Gol’tsy” station, subalpine dwarf wood (<italic><tp:taxon-name><tp:taxon-name-part taxon-name-part-type="genus" reg="Pinus">Pinus</tp:taxon-name-part> <tp:taxon-name-part taxon-name-part-type="species" reg="pumila">pumila</tp:taxon-name-part></tp:taxon-name></italic>), ~ 1300 m <abbrev xmlns:xlink="http://www.w3.org/1999/xlink" xlink:title="altitude" id="ABBRID0ECSBG" xlink:type="simple">alt</abbrev>., coniferous litter, 20.viii.2014., Ten paratypes from the same biotope and five paratypes from the same location, litter of mixed forest at 700 m <abbrev xmlns:xlink="http://www.w3.org/1999/xlink" xlink:title="altitude" id="ABBRID0EGSBG" xlink:type="simple">alt</abbrev>., 21.viii.2014, coll. M. Potapov and N. Kuznetsova. Deposited in <named-content xmlns:xlink="http://www.w3.org/1999/xlink" content-type="dwc:institutional_code" xlink:type="simple">MSPU</named-content>.</p></tp:treatment-sec><tp:treatment-sec sec-type="material" id="SECID0EPSBG"><title>Other material.</title><p>Far East of Russia, Amurskaya Region, various biotopes nearby type locality: litter and rotten wood in mountain tundra, spruce and larch forests at different altitudes (from 400 to 1400 m <abbrev xmlns:xlink="http://www.w3.org/1999/xlink" xlink:title="altitude" id="ABBRID0EVSBG" xlink:type="simple">alt</abbrev>.); Amurskaya Region, ~ three km W Arkhara, oak-forest, litter, 17.viii.2014, coll. M. Potapov and N. Kuznetsova.</p><p>China, Inner Mongolia Province, Da Hinngan Ling Mts, ~ 25 km W BaLin, young tussocky wet birch forest, litter, 12.viii.2014, coll. M. Potapov.</p></tp:treatment-sec><tp:treatment-sec sec-type="diagnosis" id="SECID0E1SBG"><title>Diagnosis.</title><p>Blind. Dorsal macrosetae (<abbrev xmlns:xlink="http://www.w3.org/1999/xlink" xlink:title="macrosetae in dorsal position" id="ABBRID0EATBG" xlink:type="simple">Md</abbrev>) present on both <abbrev xmlns:xlink="http://www.w3.org/1999/xlink" xlink:title="thoracic segment" id="ABBRID0EETBG" xlink:type="simple">Th</abbrev>.II and <abbrev xmlns:xlink="http://www.w3.org/1999/xlink" xlink:title="thoracic segment" id="ABBRID0EITBG" xlink:type="simple">Th</abbrev>.III. Sensillary formula complete (43/22235; 10/100). Medial s-setae on body tergites long, set in p-row. Ventral setae on <abbrev xmlns:xlink="http://www.w3.org/1999/xlink" xlink:title="thoracic segment" id="ABBRID0EMTBG" xlink:type="simple">Th</abbrev>.III present. Manubrium on anterior side with 4–6+4–6 setae, no unpaired axial setae, dens with 23–27 anterior setae. Mucro bidentate.</p></tp:treatment-sec><tp:treatment-sec sec-type="description" id="SECID0EQTBG"><title>Description.</title><p>Body size from 1.0 to 1.5 mm. Body without pigmentation, relatively tubular (Fig. <xref ref-type="fig" rid="F6">39</xref>). Cuticle with fine, hexagonal primary granulation (“smooth”). Ocelli absent. <abbrev xmlns:xlink="http://www.w3.org/1999/xlink" xlink:title="postantennal organ" id="ABBRID0E1TBG" xlink:type="simple">PAO</abbrev> slender, constricted, 1.3–1.7 as long as width of <abbrev xmlns:xlink="http://www.w3.org/1999/xlink" xlink:title="antennal segment" id="ABBRID0E5TBG" xlink:type="simple">Ant</abbrev>.I and 1.6–2.0 as long as inner unguis length. Labium with five usual papillae (<italic>A–E</italic>), guard setae e7 absent, three proximal and four basomedian setae. Ventral side of a head with 4+4 postlabial setae. <abbrev xmlns:xlink="http://www.w3.org/1999/xlink" xlink:title="antennal segment" id="ABBRID0EEUBG" xlink:type="simple">Ant</abbrev>.I with 15 common setae as a rule, two (rarely three) ventral s-setae (s) and three <abbrev xmlns:xlink="http://www.w3.org/1999/xlink" xlink:title="basal ms on antennal segments" id="ABBRID0EIUBG" xlink:type="simple">bms</abbrev>, two of which small, dorsal and ventral, the former set together with long seta-form third <abbrev xmlns:xlink="http://www.w3.org/1999/xlink" xlink:title="basal ms on antennal segments" id="ABBRID0EMUBG" xlink:type="simple">bms</abbrev>, <abbrev xmlns:xlink="http://www.w3.org/1999/xlink" xlink:title="antennal segment" id="ABBRID0EQUBG" xlink:type="simple">Ant</abbrev>.II with three <abbrev xmlns:xlink="http://www.w3.org/1999/xlink" xlink:title="basal ms on antennal segments" id="ABBRID0EUUBG" xlink:type="simple">bms</abbrev> and one latero-distal s, <abbrev xmlns:xlink="http://www.w3.org/1999/xlink" xlink:title="antennal segment" id="ABBRID0EYUBG" xlink:type="simple">Ant</abbrev>.III with one <abbrev xmlns:xlink="http://www.w3.org/1999/xlink" xlink:title="basal ms on antennal segments" id="ABBRID0E3UBG" xlink:type="simple">bms</abbrev> and with five distal s (including one lateral), without additional s-setae. Several tubular s-setae on <abbrev xmlns:xlink="http://www.w3.org/1999/xlink" xlink:title="antennal segment" id="ABBRID0EAVBG" xlink:type="simple">Ant</abbrev>.IV. Organite large, rounded.</p><p>Common setae long. Sensillary formula as 43/22235 (s), 10/100 (<abbrev xmlns:xlink="http://www.w3.org/1999/xlink" xlink:title="micro s-seta(e) or ms-setae" id="ABBRID0EGVBG" xlink:type="simple">ms</abbrev>) (Figs <xref ref-type="fig" rid="F6">36</xref>, <xref ref-type="fig" rid="F6">37</xref>). The most tergal s-setae thin and long. Medial s-setae on <abbrev xmlns:xlink="http://www.w3.org/1999/xlink" xlink:title="thoracic segment" id="ABBRID0ESVBG" xlink:type="simple">Th</abbrev>.II–<abbrev xmlns:xlink="http://www.w3.org/1999/xlink" xlink:title="abdominal segment" id="ABBRID0EWVBG" xlink:type="simple">Abd</abbrev>.III situated in posterior position, on <abbrev xmlns:xlink="http://www.w3.org/1999/xlink" xlink:title="abdominal segment" id="ABBRID0E1VBG" xlink:type="simple">Abd</abbrev>.I–III between <abbrev xmlns:xlink="http://www.w3.org/1999/xlink" xlink:title="macrosetae in dorsal position" id="ABBRID0E5VBG" xlink:type="simple">Md</abbrev> and <abbrev xmlns:xlink="http://www.w3.org/1999/xlink" xlink:title="macrosetae in dorso-lateral position" id="ABBRID0ECWBG" xlink:type="simple">Mdl</abbrev>. Latero-ventral s-setae on abdominal tergites shorter than medial (Fig. <xref ref-type="fig" rid="F6">37</xref>). <abbrev xmlns:xlink="http://www.w3.org/1999/xlink" xlink:title="abdominal segment" id="ABBRID0EKWBG" xlink:type="simple">Abd</abbrev>.V with five s-setae arranged as three dorsal ones (as, accp1, accp2), long and slender, one lateral (accp3), clearly shorter (accp2 : accp3 = 1.8–2.3), and one latero-ventral, short (‘3+1+1’ pattern) (Figs <xref ref-type="fig" rid="F5">29–31</xref>). p1-setae on <abbrev xmlns:xlink="http://www.w3.org/1999/xlink" xlink:title="abdominal segment" id="ABBRID0ESWBG" xlink:type="simple">Abd</abbrev>.V long (see Table <xref ref-type="table" rid="T2">2</xref>). Macrosetae smooth and long, 2,2/3,3,3 in number, medial ones on <abbrev xmlns:xlink="http://www.w3.org/1999/xlink" xlink:title="abdominal segment" id="ABBRID0E1WBG" xlink:type="simple">Abd</abbrev>.V 1.5–1.8 times shorter than dens and 4.7–6.2 times longer than mucro. Axial chaetotaxy as 10–11,6,/3–4,3–4,3–4. Metathorax with 3+3 ventral setae of which one long and two short.</p><p>
              <tp:taxon-name><tp:taxon-name-part taxon-name-part-type="genus" reg="Unguis">Unguis</tp:taxon-name-part></tp:taxon-name> of normal shape, without lateral and inner teeth. Empodial appendage as long as 0.5–0.6 unguis. All tibiotarsi with additional setae: 26–29 on legs I–II and &gt; 35 on leg III. Upper and lower subcoxae of legs I–III with 0,1/3,8–9/5–6,8–10 setae, respectively. Coxae of leg I with three front setae. Tibiotarsal tenent setae pointed, some setae on distal half of tibiotarsi thickened. Ventral tube with 4+4 latero-distal and 7–8 posterior setae (four in distal transversal row and 3–4 in more proximal position), an<!--PageBreak-->teriorly without setae. Tenaculum with 4+4 teeth and a seta. Anterior furcal subcoxae with 8–9, posterior one with five setae. Anterior side of manubrium with 4–6+4–6 setae, their position vary, unpaired setae absent (Figs <xref ref-type="fig" rid="F5">33–35</xref>). Posterior side of manubrium with 4+4 latero-basal, two apical setae (ap), 3+3 setae in distal transversal row (M1, ml1, L1), two pairs of lateral setae, and 3–4+3–4 in central part (Fig. <xref ref-type="fig" rid="F6">38</xref>). Dens with 19–24 anterior setae. Posterior side of dens crenulated and with six normal setae (four basal and two at the middle) and usually one rudimentary minute seta at the base of mucro (Fig. <xref ref-type="fig" rid="F6">38</xref>). Mucro bidentate. Ratio of manubrium : dens : mucro = 4.5–6.2 : 7.2–9.3 : 1. Males present.</p><fig id="F6" position="float" orientation="portrait"><label>Figures 36–39.</label><caption><p>
                  <italic><tp:taxon-name><tp:taxon-name-part taxon-name-part-type="genus" reg="Folsomia">F.</tp:taxon-name-part> <tp:taxon-name-part taxon-name-part-type="species" reg="amurica">amurica</tp:taxon-name-part></tp:taxon-name></italic> sp. n. <bold>36–37</bold> Position of macrosetae, setae of p-row, and s-setae on posterior (<bold>36</bold>) and anterior (<bold>37</bold>) half of corpus <bold>38</bold> Furca, lateral view <bold>39</bold> Appearance.</p></caption><graphic xmlns:xlink="http://www.w3.org/1999/xlink" xlink:href="zookeys-750-001-g006.jpg" position="float" orientation="portrait" xlink:type="simple" id="oo_196833.jpg"/></fig></tp:treatment-sec><tp:treatment-sec sec-type="remarks" id="SECID0EWYBG"><title>Remarks.</title><p>The species most resembles <italic><tp:taxon-name><tp:taxon-name-part taxon-name-part-type="genus" reg="Folsomia">F.</tp:taxon-name-part> <tp:taxon-name-part taxon-name-part-type="species" reg="macrochaetosa">macrochaetosa</tp:taxon-name-part></tp:taxon-name></italic> and <italic><tp:taxon-name><tp:taxon-name-part taxon-name-part-type="genus" reg="Folsomia">F.</tp:taxon-name-part> <tp:taxon-name-part taxon-name-part-type="species" reg="imparis">imparis</tp:taxon-name-part></tp:taxon-name></italic> sp. n. and is characterized by the absence of unpaired setae on anterior side of manubrium, short accp3-s-setae and long p1 setae on <abbrev xmlns:xlink="http://www.w3.org/1999/xlink" xlink:title="abdominal segment" id="ABBRID0ESZBG" xlink:type="simple">Abd</abbrev>.V (Table <xref ref-type="table" rid="T2">2</xref>).</p></tp:treatment-sec><tp:treatment-sec sec-type="distribution" id="SECID0E1ZBG"><title>Distribution and ecology.</title><p>Known from three neighboring localities of inner part of East Asia (Fig. <xref ref-type="fig" rid="F15">90</xref>). The species occurs in forest litter at different altitudes.</p></tp:treatment-sec><tp:treatment-sec sec-type="etymology" id="SECID0EE1BG"><title>Derivatio nominis.</title><p>The species is common in areas around Amur River lowlands.</p><!--PageBreak--></tp:treatment-sec><tp:treatment-sec><!--Section generated to contain objects referenced in tp:taxon-treatment.--><fig id="F1" position="float" orientation="portrait"><label>Figures 1–8</label><caption><p>. <italic><tp:taxon-name><tp:taxon-name-part taxon-name-part-type="genus" reg="Folsomia">Folsomia</tp:taxon-name-part></tp:taxon-name></italic> spp. <bold>1–3</bold> Variants of position of medial <italic>s</italic>-setae on <abbrev xmlns:xlink="http://www.w3.org/1999/xlink" xlink:title="thoracic segment" id="ABBRID0ELAAG" xlink:type="simple">Th</abbrev>.III, <abbrev xmlns:xlink="http://www.w3.org/1999/xlink" xlink:title="abdominal segment" id="ABBRID0EPAAG" xlink:type="simple">Abd</abbrev>.I, and <abbrev xmlns:xlink="http://www.w3.org/1999/xlink" xlink:title="abdominal segment" id="ABBRID0ETAAG" xlink:type="simple">Abd</abbrev>.II <bold>4–7</bold> Sensillar patterns at the end of abdomen in <italic><tp:taxon-name><tp:taxon-name-part taxon-name-part-type="genus" reg="Folsomia">F.</tp:taxon-name-part> <tp:taxon-name-part taxon-name-part-type="species" reg="amurica">amurica</tp:taxon-name-part></tp:taxon-name></italic> sp. n. (<bold>4</bold>), <italic><tp:taxon-name><tp:taxon-name-part taxon-name-part-type="genus" reg="Folsomia">F.</tp:taxon-name-part> <tp:taxon-name-part taxon-name-part-type="species" reg="bashkira">bashkira</tp:taxon-name-part></tp:taxon-name></italic> (<bold>5</bold>), <italic><tp:taxon-name><tp:taxon-name-part taxon-name-part-type="genus" reg="Folsomia">F.</tp:taxon-name-part> <tp:taxon-name-part taxon-name-part-type="species" reg="laconica">laconica</tp:taxon-name-part></tp:taxon-name></italic> sp. n. (<bold>6</bold>), and <italic><tp:taxon-name><tp:taxon-name-part taxon-name-part-type="genus" reg="Folsomia">F.</tp:taxon-name-part> <tp:taxon-name-part taxon-name-part-type="species" reg="inoculata">inoculata</tp:taxon-name-part></tp:taxon-name></italic> (<bold>7</bold>) <bold>8</bold> Position and different number (two, three, and four) of frontal setae on coxa of leg I (encircled). Abbreviations: <abbrev xmlns:xlink="http://www.w3.org/1999/xlink" xlink:title="macrosetae in dorsal position" id="ABBRID0EPCAG" xlink:type="simple">Md</abbrev>, <abbrev xmlns:xlink="http://www.w3.org/1999/xlink" xlink:title="macrosetae in dorso-lateral position" id="ABBRID0ETCAG" xlink:type="simple">Mdl</abbrev>, <abbrev xmlns:xlink="http://www.w3.org/1999/xlink" xlink:title="macrosetae in lateral position" id="ABBRID0EXCAG" xlink:type="simple">Ml</abbrev>–dorsal, dorso-lateral and lateral macroseta, m-accp, c-accp–medial and corner accp-s-setae, <abbrev xmlns:xlink="http://www.w3.org/1999/xlink" xlink:title="micro s-seta(e) or ms-setae" id="ABBRID0E2CAG" xlink:type="simple">ms</abbrev>–<abbrev xmlns:xlink="http://www.w3.org/1999/xlink" xlink:title="micro s-seta(e) or ms-setae" id="ABBRID0E6CAG" xlink:type="simple">ms</abbrev>-seta, as–as-s-seta, accp2, accp2 –accp-s-seta, upper sbcx, lower sbcx–upper and lower subcoxae, cx–coxa.</p></caption><graphic xmlns:xlink="http://www.w3.org/1999/xlink" xlink:href="zookeys-750-001-g001.jpg" position="float" orientation="portrait" xlink:type="simple" id="oo_196827.jpg"/></fig><fig id="F5" position="float" orientation="portrait"><label>Figures 28–35.</label><caption><p>
                  <italic><tp:taxon-name><tp:taxon-name-part taxon-name-part-type="genus" reg="Folsomia">Folsomia</tp:taxon-name-part></tp:taxon-name></italic> spp. <bold>28</bold> <italic><tp:taxon-name><tp:taxon-name-part taxon-name-part-type="genus" reg="Folsomia">F.</tp:taxon-name-part> <tp:taxon-name-part taxon-name-part-type="species" reg="hidakana">hidakana</tp:taxon-name-part></tp:taxon-name></italic>, end of abdomen, dorsal view <bold>29–31</bold> <italic><tp:taxon-name><tp:taxon-name-part taxon-name-part-type="genus" reg="Folsomia">F.</tp:taxon-name-part> <tp:taxon-name-part taxon-name-part-type="species" reg="amurica">amurica</tp:taxon-name-part></tp:taxon-name></italic> sp. n., end of abdomen, specimens from Amurskaya Region, dorsal (<bold>29</bold>) and lateral views (<bold>31</bold>), specimen from Inner Mongolia Province, lateral view (<bold>30</bold>) <bold>32</bold> <italic><tp:taxon-name><tp:taxon-name-part taxon-name-part-type="genus" reg="Folsomia">F.</tp:taxon-name-part> <tp:taxon-name-part taxon-name-part-type="species" reg="imparis">imparis</tp:taxon-name-part></tp:taxon-name></italic> sp. n., end of abdomen <bold>33–35</bold> <italic><tp:taxon-name><tp:taxon-name-part taxon-name-part-type="genus" reg="Folsomia">F.</tp:taxon-name-part> <tp:taxon-name-part taxon-name-part-type="species" reg="amurica">amurica</tp:taxon-name-part></tp:taxon-name></italic> sp. n., chaetotaxy of anterior side of manubrium, variations.</p></caption><graphic xmlns:xlink="http://www.w3.org/1999/xlink" xlink:href="zookeys-750-001-g005.jpg" position="float" orientation="portrait" xlink:type="simple" id="oo_196832.jpg"/></fig><fig id="F15" position="float" orientation="portrait"><label>Figure 90.</label><caption><p>Records of species of the <italic><tp:taxon-name><tp:taxon-name-part taxon-name-part-type="genus" reg="Folsomia">Folsomia</tp:taxon-name-part> <tp:taxon-name-part taxon-name-part-type="species" reg="inoculata">inoculata</tp:taxon-name-part></tp:taxon-name></italic> group in eastern Asia. Striped circles–literature records (for references see the Distribution parts to associated species).</p></caption><graphic xmlns:xlink="http://www.w3.org/1999/xlink" xlink:href="zookeys-750-001-g015.jpg" position="float" orientation="portrait" xlink:type="simple" id="oo_196843.jpg"/></fig><table-wrap id="T2" position="float" orientation="portrait"><label>Table 2.</label><caption><p>Differentiated characters of three species of the ‘<italic><tp:taxon-name><tp:taxon-name-part taxon-name-part-type="genus" reg="Folsomia"/><tp:taxon-name-part taxon-name-part-type="species" reg="macrochaetosa">macrochaetosa</tp:taxon-name-part></tp:taxon-name></italic>’ subgroup.</p></caption><table id="TID0EQCAG" rules="all"><tbody><tr><th rowspan="1" colspan="1">Species</th><th rowspan="1" colspan="1">
                      <abbrev xmlns:xlink="http://www.w3.org/1999/xlink" xlink:title="abdominal segment" id="ABBRID0EOVAI" xlink:type="simple">Abd</abbrev>.V : accp3-s</th><th rowspan="1" colspan="1">
                      <abbrev xmlns:xlink="http://www.w3.org/1999/xlink" xlink:title="abdominal segment" id="ABBRID0EWVAI" xlink:type="simple">Abd</abbrev>.V : a1:p1</th><th rowspan="1" colspan="1">Paired setae on manubrium</th><th rowspan="1" colspan="1">Unpaired setae on manubrium</th></tr><tr><td rowspan="1" colspan="1">
                      <italic><tp:taxon-name><tp:taxon-name-part taxon-name-part-type="genus" reg="Folsomia">F.</tp:taxon-name-part> <tp:taxon-name-part taxon-name-part-type="species" reg="amurica">amurica</tp:taxon-name-part></tp:taxon-name></italic> sp. n.</td><td rowspan="1" colspan="1">short</td><td rowspan="1" colspan="1">0.9–1.1</td><td rowspan="1" colspan="1">4–6+4–6</td><td rowspan="1" colspan="1">absent</td></tr><tr><td rowspan="1" colspan="1">
                      <italic><tp:taxon-name><tp:taxon-name-part taxon-name-part-type="genus" reg="Folsomia">F.</tp:taxon-name-part> <tp:taxon-name-part taxon-name-part-type="species" reg="imparis">imparis</tp:taxon-name-part></tp:taxon-name></italic> sp. n.</td><td rowspan="1" colspan="1">long</td><td rowspan="1" colspan="1">f.1: 1.4–2.3 f.2: 1.0–1.2</td><td rowspan="1" colspan="1">3–5+3–5</td><td rowspan="1" colspan="1">2–3 (1)</td></tr><tr><td rowspan="1" colspan="1">
                      <italic><tp:taxon-name><tp:taxon-name-part taxon-name-part-type="genus" reg="Folsomia">F.</tp:taxon-name-part> <tp:taxon-name-part taxon-name-part-type="species" reg="macrochaetosa">macrochaetosa</tp:taxon-name-part></tp:taxon-name></italic>
                    </td><td rowspan="1" colspan="1">long</td><td rowspan="1" colspan="1">1.1–1.3</td><td rowspan="1" colspan="1">2(3)+2(3)</td><td rowspan="1" colspan="1">absent</td></tr><tr><td rowspan="1" colspan="1">
                      <italic><tp:taxon-name><tp:taxon-name-part taxon-name-part-type="genus" reg="Folsomia">F.</tp:taxon-name-part> <tp:taxon-name-part taxon-name-part-type="species" reg="setifrontalis">setifrontalis</tp:taxon-name-part></tp:taxon-name></italic>
                    </td><td rowspan="1" colspan="1">long</td><td rowspan="1" colspan="1">1.6–2.3</td><td rowspan="1" colspan="1">3–5+3–5</td><td rowspan="1" colspan="1">0–2</td></tr></tbody></table></table-wrap></tp:treatment-sec></tp:taxon-treatment>
