# Supplementary material for: Isotomidae of Japan and the Asiatic part of Russia. I. Folsomia ‘inoculata’ group
Source: Zookeys. 2018 Apr 16;(750):1–40. doi: 10.3897/zookeys.750.22764 (PMC5913165; doi:10.3897/zookeys.750.22764)
Supplement: XML Treatment for Folsomia imparis [file zookeys.750.22764-treatment5.xml]

<!DOCTYPE tp:taxon-treatment
  PUBLIC "-//TaxonX//DTD Taxonomic Treatment Publishing DTD v0 20100105//EN" "tax-treatment-NSO.dtd">
<tp:taxon-treatment xmlns:tp="http://www.plazi.org/taxpub"><tp:treatment-meta><kwd-group><label>Taxon classification</label><kwd><named-content xmlns:xlink="http://www.w3.org/1999/xlink" content-type="kingdom">Animalia</named-content></kwd><kwd><named-content xmlns:xlink="http://www.w3.org/1999/xlink" content-type="order">Collembola</named-content></kwd><kwd><named-content xmlns:xlink="http://www.w3.org/1999/xlink" content-type="family">Isotomidae</named-content></kwd></kwd-group><mixed-citation publication-type="journal"><person-group><name><surname>Potapov</surname><given-names>Mikhail</given-names></name><name><surname>Hasegawa</surname><given-names>Motohiro</given-names></name><name><surname>Kuznetsova</surname><given-names>Natalia</given-names></name><name><surname>Babenko</surname><given-names>Anatoly</given-names></name><name><surname>Kuprin</surname><given-names>Alexander</given-names></name></person-group><article-title>
          <tp:taxon-name><tp:taxon-name-part taxon-name-part-type="family">Isotomidae</tp:taxon-name-part></tp:taxon-name> of Japan and the Asiatic part of Russia. I. <italic><tp:taxon-name><tp:taxon-name-part taxon-name-part-type="genus" reg="Folsomia">Folsomia</tp:taxon-name-part></tp:taxon-name> ‘<tp:taxon-name><tp:taxon-name-part taxon-name-part-type="genus" reg="Folsomia"/><tp:taxon-name-part taxon-name-part-type="species" reg="inoculata">inoculata</tp:taxon-name-part></tp:taxon-name></italic>’ group</article-title><source>Zookeys</source><day>16</day><month>4</month><year>2018</year><volume>2018</volume><issue>750</issue><fpage>1</fpage><lpage>40</lpage><pub-id pub-id-type="doi">10.3897/zookeys.750.22764</pub-id></mixed-citation></tp:treatment-meta><tp:nomenclature><tp:taxon-name>
                <tp:taxon-name-part taxon-name-part-type="genus" reg="Folsomia">Folsomia</tp:taxon-name-part>
                <tp:taxon-name-part taxon-name-part-type="species" reg="imparis">imparis</tp:taxon-name-part>
                <object-id xmlns:xlink="http://www.w3.org/1999/xlink" content-type="zoobank" xlink:type="simple">http://zoobank.org/695BD340-E77E-43FF-B561-05E42B1FE6B8</object-id>
              </tp:taxon-name><tp:taxon-authority>Potapov &amp; Hasegawa</tp:taxon-authority><tp:taxon-status xmlns:xlink="http://www.w3.org/1999/xlink" xlink:type="simple">sp. n.</tp:taxon-status><xref ref-type="fig" rid="F5">Figs 32</xref><xref ref-type="fig" rid="F7">, 40–46</xref><xref ref-type="fig" rid="F15">, 90</xref><!--PageBreak--></tp:nomenclature><tp:treatment-sec sec-type="type material" id="SECID0E35BG"><title>Type material.</title><p>Holotype, female, Japan, Hokkaido Island, Shiretoko Peninsula, trail to Mont. Rausu, deciduous forest (<italic><tp:taxon-name><tp:taxon-name-part taxon-name-part-type="genus" reg="Acer">Acer</tp:taxon-name-part></tp:taxon-name></italic>, <italic><tp:taxon-name><tp:taxon-name-part taxon-name-part-type="genus" reg="Quercus">Quercus</tp:taxon-name-part></tp:taxon-name></italic>, <italic><tp:taxon-name><tp:taxon-name-part taxon-name-part-type="genus" reg="Sorbus">Sorbus</tp:taxon-name-part></tp:taxon-name></italic>, <italic><tp:taxon-name><tp:taxon-name-part taxon-name-part-type="genus" reg="Magnolia">Magnolia</tp:taxon-name-part></tp:taxon-name></italic>, <italic><tp:taxon-name><tp:taxon-name-part taxon-name-part-type="genus" reg="Daphniphillum">Daphniphillum</tp:taxon-name-part> <tp:taxon-name-part taxon-name-part-type="species" reg="macropodium">macropodium</tp:taxon-name-part></tp:taxon-name></italic>), litter, 19.viii.2016, 354 m <abbrev xmlns:xlink="http://www.w3.org/1999/xlink" xlink:title="altitude" id="ABBRID0EKAAI" xlink:type="simple">alt</abbrev>., <named-content xmlns:xlink="http://www.w3.org/1999/xlink" content-type="dwc:verbatimCoordinates" xlink:type="simple"><named-content content-type="geo-json" specific-use="{&#34;type&#34;:&#34;Point&#34;,&#34;coordinates&#34;:[145.089300,44.108300]}" id="NCID0ERAAI" xlink:type="simple">44.1083°N, 145.0893°E</named-content></named-content>, coll. M. Potapov and N. Kuznetsova. Paratypes, 12 specimens from the same location; three specimens from Russia, Far East, S Primorye, Ussuriysky Reserve, Komarovskoye Forest District, Turova Nipple, Khripunovsky Pass, mixed forest with <italic><tp:taxon-name><tp:taxon-name-part taxon-name-part-type="genus" reg="Pinus">Pinus</tp:taxon-name-part> <tp:taxon-name-part taxon-name-part-type="species" reg="koraiensis">koraiensis</tp:taxon-name-part></tp:taxon-name></italic> on slope, rotten wood, 22.vii.2016, coll. M. Potapov and N. Kuznetsova; four specimens from same region, but Shkotovsky District, trail to Mont. Khualaza, deciduous forest, rotten wood and litter, 21.vii.2016, coll. M. Potapov and N. Kuznetsova. The material from Japan and Russia is deposited in <named-content xmlns:xlink="http://www.w3.org/1999/xlink" content-type="dwc:institutional_code" xlink:type="simple">TPM</named-content> and <named-content xmlns:xlink="http://www.w3.org/1999/xlink" content-type="dwc:institutional_code" xlink:type="simple">MSPU</named-content>, respectively.</p></tp:treatment-sec><tp:treatment-sec sec-type="material" id="SECID0ELBAI"><title>Other material.</title><p>Far East of Russia, Primorsky Krai, Bikin River near confluence to Amba River, mixed forest litter, 29.ix.2009, coll. O. Smirnova; Ussuriyski District, Ussuriyski Reserve, decaying wood, 5.x.2004, coll. M. Potapov, L. Deharveng, R. Pomorski, and A. Bedos; Shkotovsky District, trail to Khualaza Mount, rotten wood, 21.vii.2016, coll. M. Potapov and N. Kuznetsova; Partizansky District, vicinities of Ekaterinovka, Chondalaz (= Lazovy) Range, oak litter, 26.ix.2004, coll. M. Potapov, L. Deharveng, R. Pomorski, and A. Bedos; Khasansky District, vicinities of Barabash, oak litter, 200–400 m <abbrev xmlns:xlink="http://www.w3.org/1999/xlink" xlink:title="altitude" id="ABBRID0ERBAI" xlink:type="simple">alt</abbrev>., 27.ix.2004, coll. M. Potapov; Sakhalin, Kholmsky District, South Kamysh Ridge, Spamberg Mt., moss in mixed and coniferous forests, 14–15.vi.2017, coll. A. Kuprin; Korsakovsky District, vicinities of Korsakov, forest litter, 16.vi.2017, coll. A. Kuprin; Khabarovsky Krai, suburbs of Khabarovsk, Voronez highlands, leaf litter near river bank. 26.iv.2010, coll. M.Potapov; Verkhnebureinsky District, western part of Badjal Range, upper flow of Irungda River (tributory of Amgun’ River), 1900 m <abbrev xmlns:xlink="http://www.w3.org/1999/xlink" xlink:title="altitude" id="ABBRID0EVBAI" xlink:type="simple">alt</abbrev>., subalpine litter and moss, 23.vi.2014, coll. A. Brinev.</p><p>North Korea. Hamgyong-namdo Province (= South Hamgyong), SW from Tanchon, 30.v.1987, coll. A. Szeptycki; Yanggang-do Province, Rimjong-su Waterfall, litter, 7.vii.1985, coll. A. Szeptycki.</p><!--PageBreak--><p>Material of <tp:taxon-name><tp:taxon-name-part taxon-name-part-type="genus" reg="Folsomia">F.</tp:taxon-name-part> <tp:taxon-name-part taxon-name-part-type="uncertainty-rank">sp. aff.</tp:taxon-name-part> <tp:taxon-name-part taxon-name-part-type="species" reg="imparis">imparis</tp:taxon-name-part></tp:taxon-name>. Khabarovsky Krai (western part), Bureyskoye Reservoir, Nizny Mel’gin Bay, <named-content xmlns:xlink="http://www.w3.org/1999/xlink" content-type="dwc:verbatimCoordinates" xlink:type="simple"><named-content content-type="geo-json" specific-use="{&#34;type&#34;:&#34;Point&#34;,&#34;coordinates&#34;:[131.397000,50.553900]}" id="NCID0ENCAI" xlink:type="simple">50.5539°N, 131.3970°E</named-content></named-content>, 12.ix.2009, coll. M. Babykina; Amurskaya Region, ~3 km N Zeya, oak litter, 22.viii.2014, coll. M. Potapov and N. Kuznetsova.</p><!--PageBreak--></tp:treatment-sec><tp:treatment-sec sec-type="diagnosis" id="SECID0EWCAI"><title>Diagnosis.</title><p>Blind. Dorsal macrosetae (<abbrev xmlns:xlink="http://www.w3.org/1999/xlink" xlink:title="macrosetae in dorsal position" id="ABBRID0E3CAI" xlink:type="simple">Md</abbrev>) present on both <abbrev xmlns:xlink="http://www.w3.org/1999/xlink" xlink:title="thoracic segment" id="ABBRID0EADAI" xlink:type="simple">Th</abbrev>.II and <abbrev xmlns:xlink="http://www.w3.org/1999/xlink" xlink:title="thoracic segment" id="ABBRID0EEDAI" xlink:type="simple">Th</abbrev>.III. Sensillary formula complete (43/22235; 10/100). Medial s-setae on body tergites long, set in p-row. Ventral setae on <abbrev xmlns:xlink="http://www.w3.org/1999/xlink" xlink:title="thoracic segment" id="ABBRID0EIDAI" xlink:type="simple">Th</abbrev>.III present. Manubrium on anterior side with 3–5+3–5 paired and 2–3 unpaired axial setae, dens with 23–27 anterior setae. Mucro bidentate.</p></tp:treatment-sec><tp:treatment-sec sec-type="description" id="SECID0EMDAI"><title>Description.</title><p>Body size from 0.9 to 1.4 mm. Body without pigmentation, its shape as in <italic><tp:taxon-name><tp:taxon-name-part taxon-name-part-type="genus" reg="Folsomia">F.</tp:taxon-name-part> <tp:taxon-name-part taxon-name-part-type="species" reg="amurica">amurica</tp:taxon-name-part></tp:taxon-name></italic> sp. n. Cuticle with fine hexagonal primary granulation (“smooth”). Ocelli absent. <abbrev xmlns:xlink="http://www.w3.org/1999/xlink" xlink:title="postantennal organ" id="ABBRID0E4DAI" xlink:type="simple">PAO</abbrev> slender, constricted, 1.4–1.7 as long as width of <abbrev xmlns:xlink="http://www.w3.org/1999/xlink" xlink:title="antennal segment" id="ABBRID0EBEAI" xlink:type="simple">Ant</abbrev>.I and 1.7–1.9 as long as inner unguis length. Labium with five usual papillae (<italic>A–E</italic>), guard setae e7 absent, three proximal and four basomedian setae. Ventral side of a head with 4+4 postlabial setae. <abbrev xmlns:xlink="http://www.w3.org/1999/xlink" xlink:title="antennal segment" id="ABBRID0EHEAI" xlink:type="simple">Ant</abbrev>.I with 15–17 common setae, two ventral s-setae (s) and three <abbrev xmlns:xlink="http://www.w3.org/1999/xlink" xlink:title="basal ms on antennal segments" id="ABBRID0ELEAI" xlink:type="simple">bms</abbrev>, one long (inseparable from common setae) and two short, <abbrev xmlns:xlink="http://www.w3.org/1999/xlink" xlink:title="antennal segment" id="ABBRID0EPEAI" xlink:type="simple">Ant</abbrev>.II with three <abbrev xmlns:xlink="http://www.w3.org/1999/xlink" xlink:title="basal ms on antennal segments" id="ABBRID0ETEAI" xlink:type="simple">bms</abbrev> and one latero-distal s, <abbrev xmlns:xlink="http://www.w3.org/1999/xlink" xlink:title="antennal segment" id="ABBRID0EXEAI" xlink:type="simple">Ant</abbrev>.III with one <abbrev xmlns:xlink="http://www.w3.org/1999/xlink" xlink:title="basal ms on antennal segments" id="ABBRID0E2EAI" xlink:type="simple">bms</abbrev> and with five distal s (including one lateral), without additional s-setae (Fig. <xref ref-type="fig" rid="F7">46</xref>). Several tubular s-setae on <abbrev xmlns:xlink="http://www.w3.org/1999/xlink" xlink:title="antennal segment" id="ABBRID0EDFAI" xlink:type="simple">Ant</abbrev>.IV. Organite stick-like, small.</p><p>Common setae long and sparse. Sensillary formula as 43/22235 (s), 10/100 (<abbrev xmlns:xlink="http://www.w3.org/1999/xlink" xlink:title="micro s-seta(e) or ms-setae" id="ABBRID0EJFAI" xlink:type="simple">ms</abbrev>). Tergal s-setae thin and long. Medial s-setae on <abbrev xmlns:xlink="http://www.w3.org/1999/xlink" xlink:title="thoracic segment" id="ABBRID0ENFAI" xlink:type="simple">Th</abbrev>.II–<abbrev xmlns:xlink="http://www.w3.org/1999/xlink" xlink:title="abdominal segment" id="ABBRID0ERFAI" xlink:type="simple">Abd</abbrev>.III situated in posterior position, on <abbrev xmlns:xlink="http://www.w3.org/1999/xlink" xlink:title="abdominal segment" id="ABBRID0EVFAI" xlink:type="simple">Abd</abbrev>.I–III between <abbrev xmlns:xlink="http://www.w3.org/1999/xlink" xlink:title="macrosetae in dorsal position" id="ABBRID0EZFAI" xlink:type="simple">Md</abbrev> and <abbrev xmlns:xlink="http://www.w3.org/1999/xlink" xlink:title="macrosetae in dorso-lateral position" id="ABBRID0E4FAI" xlink:type="simple">Mdl</abbrev>. <abbrev xmlns:xlink="http://www.w3.org/1999/xlink" xlink:title="abdominal segment" id="ABBRID0EBGAI" xlink:type="simple">Abd</abbrev>.V with five s-setae arranged as four ones (as, accp1, accp2, accp3), long and slender, and one latero-ventral, short (‘4+1’ pattern) (Figs <xref ref-type="fig" rid="F5">32</xref>, <xref ref-type="fig" rid="F7">40</xref>), accp3 s-setae almost as long as accp2 (accp2 : accp3 = 1.0–1.2). p1-setae on <abbrev xmlns:xlink="http://www.w3.org/1999/xlink" xlink:title="abdominal segment" id="ABBRID0ENGAI" xlink:type="simple">Abd</abbrev>.V short (see also the Discussion and Table <xref ref-type="table" rid="T2">2</xref>). Macrosetae smooth and long, 2,2/3,3,3 in number, medial ones on <abbrev xmlns:xlink="http://www.w3.org/1999/xlink" xlink:title="abdominal segment" id="ABBRID0EVGAI" xlink:type="simple">Abd</abbrev>.V 1.5–2.0 times shorter than dens and 4.8–7.7 times longer than mucro. Metathorax with 3+3 (rarely, 4+3) ventral setae, as in <italic><tp:taxon-name><tp:taxon-name-part taxon-name-part-type="genus" reg="Folsomia">F.</tp:taxon-name-part> <tp:taxon-name-part taxon-name-part-type="species" reg="amurica">amurica</tp:taxon-name-part></tp:taxon-name></italic> sp. n.</p><p>
              <tp:taxon-name><tp:taxon-name-part taxon-name-part-type="genus" reg="Unguis">Unguis</tp:taxon-name-part></tp:taxon-name> of normal shape, without lateral and inner teeth. Empodial appendage as long as 0.4–0.5 unguis. Tibiotarsi with 26–28 setae on legs I–II and 33–37 on leg III. Upper and lower subcoxae of legs I–III with 0,1/3,~7/5–6,7–8 setae, respectively. Coxae of leg I with three front setae. Tibiotarsal tenent setae pointed, some setae on distal half of tibiotarsi thickened. Ventral tube with 4+4 latero-distal and seven posterior setae (four in distal transversal row and three in more proximal position), anteriorly without setae. Tenaculum with 4+4 teeth and a seta. Anterior furcal subcoxae with 10–12, posterior one with five setae. Anterior side of manubrium with 3–5+3–5 pair setae, and 2–3 (rarely one) axial unpaired setae (Figs <xref ref-type="fig" rid="F7">43–45</xref>). Posterior side of manubrium with 4+4 latero-basal, two apical setae (ap), 3+3 setae in distal transversal row (M1, ml1, L1), two pairs of lateral setae, and 3–4+3–4 in central part (Fig. <xref ref-type="fig" rid="F7">41</xref>). Dens with 23–27 anterior setae (Figs <xref ref-type="fig" rid="F7">41</xref>, <xref ref-type="fig" rid="F7">42</xref>). Posterior side of dens crenulated and with six normal setae (four basal and two at the middle) and one rudimentary seta at the base of mucro. Mucro bidentate. Ratio of manubrium : dens : mucro = 5.2–6.6 : 9.4–11.7 : 1. Males present.</p><fig id="F7" position="float" orientation="portrait"><label>Figures 40–49.</label><caption><p>
                  <italic><tp:taxon-name><tp:taxon-name-part taxon-name-part-type="genus" reg="Folsomia">F.</tp:taxon-name-part> <tp:taxon-name-part taxon-name-part-type="species" reg="imparis">imparis</tp:taxon-name-part></tp:taxon-name></italic> sp. n. (<bold>40–46</bold>) and <italic><tp:taxon-name><tp:taxon-name-part taxon-name-part-type="genus" reg="Folsomia">F.</tp:taxon-name-part> <tp:taxon-name-part taxon-name-part-type="species" reg="macrochaetosa">macrochaetosa</tp:taxon-name-part></tp:taxon-name></italic> (<bold>47–49</bold>) <bold>46</bold> End of abdomen, lateral view <bold>41</bold> Furca, lateral view (unpaired setae marked with grey) <bold>42</bold> Anterior side of dens <bold>43–45</bold> Chaetotaxy of anterior side of furca, variations <bold>46</bold> <abbrev xmlns:xlink="http://www.w3.org/1999/xlink" xlink:title="antennal segment" id="ABBRID0EIJAI" xlink:type="simple">Ant</abbrev>.III <bold>47</bold> End of abdomen <bold>48</bold> Furca, anterior view <bold>49</bold> Dens, posterior view. Notation of setae of posterior and lateral sides of manubrium: ap, M1, ml1, L1, l1, l2; LB–latero-basal setae, C–setae of central area.</p></caption><graphic xmlns:xlink="http://www.w3.org/1999/xlink" xlink:href="zookeys-750-001-g007.jpg" position="float" orientation="portrait" xlink:type="simple" id="oo_196834.jpg"/></fig></tp:treatment-sec><tp:treatment-sec sec-type="remarks" id="SECID0EXJAI"><title>Remarks.</title><p>
              <italic><tp:taxon-name><tp:taxon-name-part taxon-name-part-type="genus" reg="Folsomia">Folsomia</tp:taxon-name-part> <tp:taxon-name-part taxon-name-part-type="species" reg="imparis">imparis</tp:taxon-name-part></tp:taxon-name></italic> sp. n. is well defined by the presence of unpaired setae on anterior side of manubrium shared only with <italic><tp:taxon-name><tp:taxon-name-part taxon-name-part-type="genus" reg="Folsomia">F.</tp:taxon-name-part> <tp:taxon-name-part taxon-name-part-type="species" reg="hidakana">hidakana</tp:taxon-name-part></tp:taxon-name></italic> (belongs to another subgroup) and <italic><tp:taxon-name><tp:taxon-name-part taxon-name-part-type="genus" reg="Folsomia">F.</tp:taxon-name-part> <tp:taxon-name-part taxon-name-part-type="species" reg="setifrontalis">setifrontalis</tp:taxon-name-part></tp:taxon-name></italic> (has anterior setae on ventral tube). Main differences from the other species of the subgroup ‘<italic><tp:taxon-name><tp:taxon-name-part taxon-name-part-type="genus" reg="Folsomia"/><tp:taxon-name-part taxon-name-part-type="species" reg="macrochaetosa">macrochaetosa</tp:taxon-name-part></tp:taxon-name></italic>’ are shown in Table <xref ref-type="table" rid="T2">2</xref>.</p><p>A typical form, called preliminary as f. 1 (Fig. <xref ref-type="fig" rid="F5">32</xref>) has short p1-setae on <abbrev xmlns:xlink="http://www.w3.org/1999/xlink" xlink:title="abdominal segment" id="ABBRID0ESLAI" xlink:type="simple">Abd</abbrev>.I. In Japan and Primorsky Krai we often recorded specimens with long p1, as long as a1 (f. 2 in Table <xref ref-type="table" rid="T2">2</xref>) which was not mixed with f. 1 by samples even if reported in the same areas.</p><!--PageBreak--><p>Additionally, a closely related form was also recorded in two more eastern localities (see the Material part, <tp:taxon-name><tp:taxon-name-part taxon-name-part-type="genus" reg="Folsomia">F.</tp:taxon-name-part> <tp:taxon-name-part taxon-name-part-type="uncertainty-rank">sp. aff.</tp:taxon-name-part> <tp:taxon-name-part taxon-name-part-type="species" reg="imparis">imparis</tp:taxon-name-part></tp:taxon-name>). It differs from all species listed in Table <xref ref-type="table" rid="T2">2</xref> having much more setae on body tergites: particularly, posterior row of <abbrev xmlns:xlink="http://www.w3.org/1999/xlink" xlink:title="abdominal segment" id="ABBRID0EOMAI" xlink:type="simple">Abd</abbrev>.IV has seven (vs. 3–4) p-setae between medial s-setae. The final decision on the status of these polychaetotic specimens was not made by us and calls for more information on their ecology and distribution.</p></tp:treatment-sec><tp:treatment-sec sec-type="distribution" id="SECID0ESMAI"><title>Distribution and ecology.</title><p>The species is widely distributed in Far East of Russia, Korea and in the most northern part of Japan (Fig. <xref ref-type="fig" rid="F15">90</xref>). We suppose some records of <italic><tp:taxon-name><tp:taxon-name-part taxon-name-part-type="genus" reg="Folsomia">F.</tp:taxon-name-part> <tp:taxon-name-part taxon-name-part-type="species" reg="fimetaria">fimetaria</tp:taxon-name-part></tp:taxon-name></italic> in Hokkaido refer to this species. <italic><tp:taxon-name><tp:taxon-name-part taxon-name-part-type="genus" reg="Folsomia">F.</tp:taxon-name-part> <tp:taxon-name-part taxon-name-part-type="species" reg="imparis">imparis</tp:taxon-name-part></tp:taxon-name></italic> sp. n. is rather common in different forest litter, often in rotten wood.</p></tp:treatment-sec><tp:treatment-sec sec-type="etymology" id="SECID0ESNAI"><title>Derivatio nominis.</title><p>The species has unpaired setae on anterior side of manubrium.</p></tp:treatment-sec><tp:treatment-sec><!--Section generated to contain objects referenced in tp:taxon-treatment.--><fig id="F5" position="float" orientation="portrait"><label>Figures 28–35.</label><caption><p>
                  <italic><tp:taxon-name><tp:taxon-name-part taxon-name-part-type="genus" reg="Folsomia">Folsomia</tp:taxon-name-part></tp:taxon-name></italic> spp. <bold>28</bold> <italic><tp:taxon-name><tp:taxon-name-part taxon-name-part-type="genus" reg="Folsomia">F.</tp:taxon-name-part> <tp:taxon-name-part taxon-name-part-type="species" reg="hidakana">hidakana</tp:taxon-name-part></tp:taxon-name></italic>, end of abdomen, dorsal view <bold>29–31</bold> <italic><tp:taxon-name><tp:taxon-name-part taxon-name-part-type="genus" reg="Folsomia">F.</tp:taxon-name-part> <tp:taxon-name-part taxon-name-part-type="species" reg="amurica">amurica</tp:taxon-name-part></tp:taxon-name></italic> sp. n., end of abdomen, specimens from Amurskaya Region, dorsal (<bold>29</bold>) and lateral views (<bold>31</bold>), specimen from Inner Mongolia Province, lateral view (<bold>30</bold>) <bold>32</bold> <italic><tp:taxon-name><tp:taxon-name-part taxon-name-part-type="genus" reg="Folsomia">F.</tp:taxon-name-part> <tp:taxon-name-part taxon-name-part-type="species" reg="imparis">imparis</tp:taxon-name-part></tp:taxon-name></italic> sp. n., end of abdomen <bold>33–35</bold> <italic><tp:taxon-name><tp:taxon-name-part taxon-name-part-type="genus" reg="Folsomia">F.</tp:taxon-name-part> <tp:taxon-name-part taxon-name-part-type="species" reg="amurica">amurica</tp:taxon-name-part></tp:taxon-name></italic> sp. n., chaetotaxy of anterior side of manubrium, variations.</p></caption><graphic xmlns:xlink="http://www.w3.org/1999/xlink" xlink:href="zookeys-750-001-g005.jpg" position="float" orientation="portrait" xlink:type="simple" id="oo_196832.jpg"/></fig><fig id="F15" position="float" orientation="portrait"><label>Figure 90.</label><caption><p>Records of species of the <italic><tp:taxon-name><tp:taxon-name-part taxon-name-part-type="genus" reg="Folsomia">Folsomia</tp:taxon-name-part> <tp:taxon-name-part taxon-name-part-type="species" reg="inoculata">inoculata</tp:taxon-name-part></tp:taxon-name></italic> group in eastern Asia. Striped circles–literature records (for references see the Distribution parts to associated species).</p></caption><graphic xmlns:xlink="http://www.w3.org/1999/xlink" xlink:href="zookeys-750-001-g015.jpg" position="float" orientation="portrait" xlink:type="simple" id="oo_196843.jpg"/></fig><table-wrap id="T2" position="float" orientation="portrait"><label>Table 2.</label><caption><p>Differentiated characters of three species of the ‘<italic><tp:taxon-name><tp:taxon-name-part taxon-name-part-type="genus" reg="Folsomia"/><tp:taxon-name-part taxon-name-part-type="species" reg="macrochaetosa">macrochaetosa</tp:taxon-name-part></tp:taxon-name></italic>’ subgroup.</p></caption><table id="TID0EQCAG" rules="all"><tbody><tr><th rowspan="1" colspan="1">Species</th><th rowspan="1" colspan="1">
                      <abbrev xmlns:xlink="http://www.w3.org/1999/xlink" xlink:title="abdominal segment" id="ABBRID0EOVAI" xlink:type="simple">Abd</abbrev>.V : accp3-s</th><th rowspan="1" colspan="1">
                      <abbrev xmlns:xlink="http://www.w3.org/1999/xlink" xlink:title="abdominal segment" id="ABBRID0EWVAI" xlink:type="simple">Abd</abbrev>.V : a1:p1</th><th rowspan="1" colspan="1">Paired setae on manubrium</th><th rowspan="1" colspan="1">Unpaired setae on manubrium</th></tr><tr><td rowspan="1" colspan="1">
                      <italic><tp:taxon-name><tp:taxon-name-part taxon-name-part-type="genus" reg="Folsomia">F.</tp:taxon-name-part> <tp:taxon-name-part taxon-name-part-type="species" reg="amurica">amurica</tp:taxon-name-part></tp:taxon-name></italic> sp. n.</td><td rowspan="1" colspan="1">short</td><td rowspan="1" colspan="1">0.9–1.1</td><td rowspan="1" colspan="1">4–6+4–6</td><td rowspan="1" colspan="1">absent</td></tr><tr><td rowspan="1" colspan="1">
                      <italic><tp:taxon-name><tp:taxon-name-part taxon-name-part-type="genus" reg="Folsomia">F.</tp:taxon-name-part> <tp:taxon-name-part taxon-name-part-type="species" reg="imparis">imparis</tp:taxon-name-part></tp:taxon-name></italic> sp. n.</td><td rowspan="1" colspan="1">long</td><td rowspan="1" colspan="1">f.1: 1.4–2.3 f.2: 1.0–1.2</td><td rowspan="1" colspan="1">3–5+3–5</td><td rowspan="1" colspan="1">2–3 (1)</td></tr><tr><td rowspan="1" colspan="1">
                      <italic><tp:taxon-name><tp:taxon-name-part taxon-name-part-type="genus" reg="Folsomia">F.</tp:taxon-name-part> <tp:taxon-name-part taxon-name-part-type="species" reg="macrochaetosa">macrochaetosa</tp:taxon-name-part></tp:taxon-name></italic>
                    </td><td rowspan="1" colspan="1">long</td><td rowspan="1" colspan="1">1.1–1.3</td><td rowspan="1" colspan="1">2(3)+2(3)</td><td rowspan="1" colspan="1">absent</td></tr><tr><td rowspan="1" colspan="1">
                      <italic><tp:taxon-name><tp:taxon-name-part taxon-name-part-type="genus" reg="Folsomia">F.</tp:taxon-name-part> <tp:taxon-name-part taxon-name-part-type="species" reg="setifrontalis">setifrontalis</tp:taxon-name-part></tp:taxon-name></italic>
                    </td><td rowspan="1" colspan="1">long</td><td rowspan="1" colspan="1">1.6–2.3</td><td rowspan="1" colspan="1">3–5+3–5</td><td rowspan="1" colspan="1">0–2</td></tr></tbody></table></table-wrap></tp:treatment-sec></tp:taxon-treatment>
