# Supplementary material for: Isotomidae of Japan and the Asiatic part of Russia. I. Folsomia ‘inoculata’ group
Source: Zookeys. 2018 Apr 16;(750):1–40. doi: 10.3897/zookeys.750.22764 (PMC5913165; doi:10.3897/zookeys.750.22764)
Supplement: XML Treatment for Folsomia macrochaetosa [file zookeys.750.22764-treatment6.xml]

<!DOCTYPE tp:taxon-treatment
  PUBLIC "-//TaxonX//DTD Taxonomic Treatment Publishing DTD v0 20100105//EN" "tax-treatment-NSO.dtd">
<tp:taxon-treatment xmlns:tp="http://www.plazi.org/taxpub"><tp:treatment-meta><kwd-group><label>Taxon classification</label><kwd><named-content xmlns:xlink="http://www.w3.org/1999/xlink" content-type="kingdom">Animalia</named-content></kwd><kwd><named-content xmlns:xlink="http://www.w3.org/1999/xlink" content-type="order">Collembola</named-content></kwd><kwd><named-content xmlns:xlink="http://www.w3.org/1999/xlink" content-type="family">Isotomidae</named-content></kwd></kwd-group><mixed-citation publication-type="journal"><person-group><name><surname>Potapov</surname><given-names>Mikhail</given-names></name><name><surname>Hasegawa</surname><given-names>Motohiro</given-names></name><name><surname>Kuznetsova</surname><given-names>Natalia</given-names></name><name><surname>Babenko</surname><given-names>Anatoly</given-names></name><name><surname>Kuprin</surname><given-names>Alexander</given-names></name></person-group><article-title>
          <tp:taxon-name><tp:taxon-name-part taxon-name-part-type="family">Isotomidae</tp:taxon-name-part></tp:taxon-name> of Japan and the Asiatic part of Russia. I. <italic><tp:taxon-name><tp:taxon-name-part taxon-name-part-type="genus" reg="Folsomia">Folsomia</tp:taxon-name-part></tp:taxon-name> ‘<tp:taxon-name><tp:taxon-name-part taxon-name-part-type="genus" reg="Folsomia"/><tp:taxon-name-part taxon-name-part-type="species" reg="inoculata">inoculata</tp:taxon-name-part></tp:taxon-name></italic>’ group</article-title><source>Zookeys</source><day>16</day><month>4</month><year>2018</year><volume>2018</volume><issue>750</issue><fpage>1</fpage><lpage>40</lpage><pub-id pub-id-type="doi">10.3897/zookeys.750.22764</pub-id></mixed-citation></tp:treatment-meta><tp:nomenclature><tp:taxon-name>
                <tp:taxon-name-part taxon-name-part-type="genus" reg="Folsomia">Folsomia</tp:taxon-name-part>
                <tp:taxon-name-part taxon-name-part-type="species" reg="macrochaetosa">macrochaetosa</tp:taxon-name-part>
              </tp:taxon-name><tp:taxon-authority>Martynova in Martynova, Berman &amp; Chelnokov, 1977</tp:taxon-authority><xref ref-type="fig" rid="F7">Figs 47–49</xref><xref ref-type="fig" rid="F15">, 90</xref></tp:nomenclature><tp:treatment-sec sec-type="type material" id="SECID0EDPAI"><title>Type Material.</title><p>Three paratypes labelled as “Magadanskaya Region, vicinities of Magadan, Snow Valley, dwarf-wood belt. 18.ix.1974. coll. Berman.” Kept in Zoological Institute (S.-Petersburg).</p></tp:treatment-sec><tp:treatment-sec sec-type="material" id="SECID0EIPAI"><title>Other material.</title><p>Far East of Russia, Khabarovsky Krai, Vicinities of Nikolaevsk-na-Amure, lower flow of Amgun’ River, larch and birch forests, 1.vii.1990, coll. N. Ryabinin; Primorsky Krai, Ussuriysky Reserve, Komarovskoye Forest District, mixed forest, 22.vii.2016, coll. M. Potapov and N. Kuznetsova; Terneysky District, Sikhote-Alinski Reserve, Kabany station, hardwood with <italic><tp:taxon-name><tp:taxon-name-part taxon-name-part-type="genus" reg="Rhododendron">Rhododendron</tp:taxon-name-part></tp:taxon-name></italic>, litter, 08.viii.2017, coll. N. Kuznetsova, A. Geras’kina, A. Kuprin; South Kuril Islands, Kunashir Isl., Krugly Cape and 5 km E Yu-Kuril’sk, viii–ix.1997, coll. Y. Marusik.</p><p>South Korea, Gangwon-do, Palsan Mt., mixed forest in foothills, litter, 09.ix.2017, coll. A. Kuprin.</p></tp:treatment-sec><tp:treatment-sec sec-type="description" id="SECID0EWPAI"><title>Description.</title><p>Body size from 0.9 to 1.5 mm. Body without pigmentation, cuticle with fine primary granulation. Ocelli absent. <abbrev xmlns:xlink="http://www.w3.org/1999/xlink" xlink:title="postantennal organ" id="ABBRID0E3PAI" xlink:type="simple">PAO</abbrev> slender, constricted, 1.4–1.6 as long as width of <abbrev xmlns:xlink="http://www.w3.org/1999/xlink" xlink:title="antennal segment" id="ABBRID0EAQAI" xlink:type="simple">Ant</abbrev>.I and 1.4–2.2 as long as inner unguis length. Labium with five usual papillae (<italic>A–E</italic>), guard setae e7 absent, three proximal and four basomedian setae. Ventral side of a head with 4+4 postlabial setae. <abbrev xmlns:xlink="http://www.w3.org/1999/xlink" xlink:title="antennal segment" id="ABBRID0EGQAI" xlink:type="simple">Ant</abbrev>.I with 15–16 common setae, s-setae of antennae as in <italic><tp:taxon-name><tp:taxon-name-part taxon-name-part-type="genus" reg="Folsomia">F.</tp:taxon-name-part> <tp:taxon-name-part taxon-name-part-type="species" reg="imparis">imparis</tp:taxon-name-part></tp:taxon-name></italic> sp. n. Organite stick-like, small.</p><p>Common setae long. Sensillary formula as 43/22235 (s), 10/100 (<abbrev xmlns:xlink="http://www.w3.org/1999/xlink" xlink:title="micro s-seta(e) or ms-setae" id="ABBRID0EXQAI" xlink:type="simple">ms</abbrev>). Tergal s-setae long, medial ones on <abbrev xmlns:xlink="http://www.w3.org/1999/xlink" xlink:title="thoracic segment" id="ABBRID0E2QAI" xlink:type="simple">Th</abbrev>.II–<abbrev xmlns:xlink="http://www.w3.org/1999/xlink" xlink:title="abdominal segment" id="ABBRID0E6QAI" xlink:type="simple">Abd</abbrev>.III situated in posterior position. <abbrev xmlns:xlink="http://www.w3.org/1999/xlink" xlink:title="abdominal segment" id="ABBRID0EDRAI" xlink:type="simple">Abd</abbrev>.V with five s-setae arranged as four ones (as, accp1, accp2, accp3), long and slender, and one latero-ventral, short (‘4+1’ pattern), accp3 s-setae somewhat shorter than accp2 (accp2 : accp3 = 1.1–1.5). p1-setae on <abbrev xmlns:xlink="http://www.w3.org/1999/xlink" xlink:title="abdominal segment" id="ABBRID0EHRAI" xlink:type="simple">Abd</abbrev>.V long (Fig. <xref ref-type="fig" rid="F7">47</xref>, see also the Discussion and Table <xref ref-type="table" rid="T2">2</xref>). Macrosetae smooth and long, 2,2/3,3,3 in number, medial ones on <abbrev xmlns:xlink="http://www.w3.org/1999/xlink" xlink:title="abdominal segment" id="ABBRID0ETRAI" xlink:type="simple">Abd</abbrev>.V 1.3–1.7 times shorter than dens and 4.6–6.4 times longer than mucro. Metathorax with 3+3 ventral setae, one long.</p><p>
              <tp:taxon-name><tp:taxon-name-part taxon-name-part-type="genus" reg="Unguis">Unguis</tp:taxon-name-part></tp:taxon-name> of normal shape. Empodial appendage as long as 0.50–0.55 of unguis. Chaetotaxy of tibiotarsi and subcoxae similar to <italic><tp:taxon-name><tp:taxon-name-part taxon-name-part-type="genus" reg="Folsomia">F.</tp:taxon-name-part> <tp:taxon-name-part taxon-name-part-type="species" reg="amurica">amurica</tp:taxon-name-part></tp:taxon-name></italic> sp. n. and <italic><tp:taxon-name><tp:taxon-name-part taxon-name-part-type="genus" reg="Folsomia">F.</tp:taxon-name-part> <tp:taxon-name-part taxon-name-part-type="species" reg="imparis">imparis</tp:taxon-name-part></tp:taxon-name></italic> sp. n. Number of front setae on coxae of leg I varies (2–3), variant with two setae common for specimens from Magadan and Kunashir. Ventral tube with 4+4 latero-distal and 6–8 posterior setae, anteriorly without setae. Tenaculum with 4+4 teeth and a seta. Anterior furcal subcoxae with 11–12, posterior one with five setae. Anterior side of manubrium with 2–3+2–3 pairs of setae (2+2 usually in males), without axial unpaired setae (Figs <xref ref-type="fig" rid="F7">48–49</xref>). Dens with 21–30 anterior setae. Posterior side of dens crenulated and with six normal setae and one rudimentary at the base of mucro. Mucro bidentate. Ratio of manubrium : dens : mucro = 4.3–5.7 : 6.4–10.0 : 1. Males present.</p></tp:treatment-sec><tp:treatment-sec sec-type="remarks" id="SECID0EZSAI"><title>Remarks.</title><p>
              <italic><tp:taxon-name><tp:taxon-name-part taxon-name-part-type="genus" reg="Folsomia">F.</tp:taxon-name-part> <tp:taxon-name-part taxon-name-part-type="species" reg="amurica">amurica</tp:taxon-name-part></tp:taxon-name></italic> sp. n., <italic><tp:taxon-name><tp:taxon-name-part taxon-name-part-type="genus" reg="Folsomia">F.</tp:taxon-name-part> <tp:taxon-name-part taxon-name-part-type="species" reg="imparis">imparis</tp:taxon-name-part></tp:taxon-name></italic> sp. n., <italic><tp:taxon-name><tp:taxon-name-part taxon-name-part-type="genus" reg="Folsomia">F.</tp:taxon-name-part> <tp:taxon-name-part taxon-name-part-type="species" reg="macrochaetosa">macrochaetosa</tp:taxon-name-part></tp:taxon-name></italic>, and <italic><tp:taxon-name><tp:taxon-name-part taxon-name-part-type="genus" reg="Folsomia">F.</tp:taxon-name-part> <tp:taxon-name-part taxon-name-part-type="species" reg="setifrontalis">setifrontalis</tp:taxon-name-part></tp:taxon-name></italic> combine a group of species with long macrosetae and furca, sparse setae covering, and posterior position of median s-setae on all tergites. The differences between the species of this subgroup are shown in Table <xref ref-type="table" rid="T2">2</xref>.</p><table-wrap id="T2" position="float" orientation="portrait"><label>Table 2.</label><caption><p>Differentiated characters of three species of the ‘<italic><tp:taxon-name><tp:taxon-name-part taxon-name-part-type="genus" reg="Folsomia"/><tp:taxon-name-part taxon-name-part-type="species" reg="macrochaetosa">macrochaetosa</tp:taxon-name-part></tp:taxon-name></italic>’ subgroup.</p></caption><table id="TID0EQCAG" rules="all"><tbody><tr><th rowspan="1" colspan="1">Species</th><th rowspan="1" colspan="1">
                      <abbrev xmlns:xlink="http://www.w3.org/1999/xlink" xlink:title="abdominal segment" id="ABBRID0EOVAI" xlink:type="simple">Abd</abbrev>.V : accp3-s</th><th rowspan="1" colspan="1">
                      <abbrev xmlns:xlink="http://www.w3.org/1999/xlink" xlink:title="abdominal segment" id="ABBRID0EWVAI" xlink:type="simple">Abd</abbrev>.V : a1:p1</th><th rowspan="1" colspan="1">Paired setae on manubrium</th><th rowspan="1" colspan="1">Unpaired setae on manubrium</th></tr><tr><td rowspan="1" colspan="1">
                      <italic><tp:taxon-name><tp:taxon-name-part taxon-name-part-type="genus" reg="Folsomia">F.</tp:taxon-name-part> <tp:taxon-name-part taxon-name-part-type="species" reg="amurica">amurica</tp:taxon-name-part></tp:taxon-name></italic> sp. n.</td><td rowspan="1" colspan="1">short</td><td rowspan="1" colspan="1">0.9–1.1</td><td rowspan="1" colspan="1">4–6+4–6</td><td rowspan="1" colspan="1">absent</td></tr><tr><td rowspan="1" colspan="1">
                      <italic><tp:taxon-name><tp:taxon-name-part taxon-name-part-type="genus" reg="Folsomia">F.</tp:taxon-name-part> <tp:taxon-name-part taxon-name-part-type="species" reg="imparis">imparis</tp:taxon-name-part></tp:taxon-name></italic> sp. n.</td><td rowspan="1" colspan="1">long</td><td rowspan="1" colspan="1">f.1: 1.4–2.3 f.2: 1.0–1.2</td><td rowspan="1" colspan="1">3–5+3–5</td><td rowspan="1" colspan="1">2–3 (1)</td></tr><tr><td rowspan="1" colspan="1">
                      <italic><tp:taxon-name><tp:taxon-name-part taxon-name-part-type="genus" reg="Folsomia">F.</tp:taxon-name-part> <tp:taxon-name-part taxon-name-part-type="species" reg="macrochaetosa">macrochaetosa</tp:taxon-name-part></tp:taxon-name></italic>
                    </td><td rowspan="1" colspan="1">long</td><td rowspan="1" colspan="1">1.1–1.3</td><td rowspan="1" colspan="1">2(3)+2(3)</td><td rowspan="1" colspan="1">absent</td></tr><tr><td rowspan="1" colspan="1">
                      <italic><tp:taxon-name><tp:taxon-name-part taxon-name-part-type="genus" reg="Folsomia">F.</tp:taxon-name-part> <tp:taxon-name-part taxon-name-part-type="species" reg="setifrontalis">setifrontalis</tp:taxon-name-part></tp:taxon-name></italic>
                    </td><td rowspan="1" colspan="1">long</td><td rowspan="1" colspan="1">1.6–2.3</td><td rowspan="1" colspan="1">3–5+3–5</td><td rowspan="1" colspan="1">0–2</td></tr></tbody></table></table-wrap></tp:treatment-sec><tp:treatment-sec sec-type="distribution" id="SECID0EQZAI"><title>Distribution.</title><p>Scattered records all over the coastal areas from Magadan (Russian Far East) to South Korea (Fig. <xref ref-type="fig" rid="F15">90</xref>).</p></tp:treatment-sec><tp:treatment-sec><!--Section generated to contain objects referenced in tp:taxon-treatment.--><fig id="F7" position="float" orientation="portrait"><label>Figures 40–49.</label><caption><p>
                  <italic><tp:taxon-name><tp:taxon-name-part taxon-name-part-type="genus" reg="Folsomia">F.</tp:taxon-name-part> <tp:taxon-name-part taxon-name-part-type="species" reg="imparis">imparis</tp:taxon-name-part></tp:taxon-name></italic> sp. n. (<bold>40–46</bold>) and <italic><tp:taxon-name><tp:taxon-name-part taxon-name-part-type="genus" reg="Folsomia">F.</tp:taxon-name-part> <tp:taxon-name-part taxon-name-part-type="species" reg="macrochaetosa">macrochaetosa</tp:taxon-name-part></tp:taxon-name></italic> (<bold>47–49</bold>) <bold>46</bold> End of abdomen, lateral view <bold>41</bold> Furca, lateral view (unpaired setae marked with grey) <bold>42</bold> Anterior side of dens <bold>43–45</bold> Chaetotaxy of anterior side of furca, variations <bold>46</bold> <abbrev xmlns:xlink="http://www.w3.org/1999/xlink" xlink:title="antennal segment" id="ABBRID0EIJAI" xlink:type="simple">Ant</abbrev>.III <bold>47</bold> End of abdomen <bold>48</bold> Furca, anterior view <bold>49</bold> Dens, posterior view. Notation of setae of posterior and lateral sides of manubrium: ap, M1, ml1, L1, l1, l2; LB–latero-basal setae, C–setae of central area.</p></caption><graphic xmlns:xlink="http://www.w3.org/1999/xlink" xlink:href="zookeys-750-001-g007.jpg" position="float" orientation="portrait" xlink:type="simple" id="oo_196834.jpg"/></fig><fig id="F15" position="float" orientation="portrait"><label>Figure 90.</label><caption><p>Records of species of the <italic><tp:taxon-name><tp:taxon-name-part taxon-name-part-type="genus" reg="Folsomia">Folsomia</tp:taxon-name-part> <tp:taxon-name-part taxon-name-part-type="species" reg="inoculata">inoculata</tp:taxon-name-part></tp:taxon-name></italic> group in eastern Asia. Striped circles–literature records (for references see the Distribution parts to associated species).</p></caption><graphic xmlns:xlink="http://www.w3.org/1999/xlink" xlink:href="zookeys-750-001-g015.jpg" position="float" orientation="portrait" xlink:type="simple" id="oo_196843.jpg"/></fig></tp:treatment-sec></tp:taxon-treatment>
