# Supplementary material for: Isotomidae of Japan and the Asiatic part of Russia. I. Folsomia ‘inoculata’ group
Source: Zookeys. 2018 Apr 16;(750):1–40. doi: 10.3897/zookeys.750.22764 (PMC5913165; doi:10.3897/zookeys.750.22764)
Supplement: XML Treatment for Folsomia setifrontalis [file zookeys.750.22764-treatment7.xml]

<!DOCTYPE tp:taxon-treatment
  PUBLIC "-//TaxonX//DTD Taxonomic Treatment Publishing DTD v0 20100105//EN" "tax-treatment-NSO.dtd">
<tp:taxon-treatment xmlns:tp="http://www.plazi.org/taxpub"><tp:treatment-meta><kwd-group><label>Taxon classification</label><kwd><named-content xmlns:xlink="http://www.w3.org/1999/xlink" content-type="kingdom">Animalia</named-content></kwd><kwd><named-content xmlns:xlink="http://www.w3.org/1999/xlink" content-type="order">Collembola</named-content></kwd><kwd><named-content xmlns:xlink="http://www.w3.org/1999/xlink" content-type="family">Isotomidae</named-content></kwd></kwd-group><mixed-citation publication-type="journal"><person-group><name><surname>Potapov</surname><given-names>Mikhail</given-names></name><name><surname>Hasegawa</surname><given-names>Motohiro</given-names></name><name><surname>Kuznetsova</surname><given-names>Natalia</given-names></name><name><surname>Babenko</surname><given-names>Anatoly</given-names></name><name><surname>Kuprin</surname><given-names>Alexander</given-names></name></person-group><article-title>
          <tp:taxon-name><tp:taxon-name-part taxon-name-part-type="family">Isotomidae</tp:taxon-name-part></tp:taxon-name> of Japan and the Asiatic part of Russia. I. <italic><tp:taxon-name><tp:taxon-name-part taxon-name-part-type="genus" reg="Folsomia">Folsomia</tp:taxon-name-part></tp:taxon-name> ‘<tp:taxon-name><tp:taxon-name-part taxon-name-part-type="genus" reg="Folsomia"/><tp:taxon-name-part taxon-name-part-type="species" reg="inoculata">inoculata</tp:taxon-name-part></tp:taxon-name></italic>’ group</article-title><source>Zookeys</source><day>16</day><month>4</month><year>2018</year><volume>2018</volume><issue>750</issue><fpage>1</fpage><lpage>40</lpage><pub-id pub-id-type="doi">10.3897/zookeys.750.22764</pub-id></mixed-citation></tp:treatment-meta><tp:nomenclature><tp:taxon-name>
                <tp:taxon-name-part taxon-name-part-type="genus" reg="Folsomia">Folsomia</tp:taxon-name-part>
                <tp:taxon-name-part taxon-name-part-type="species" reg="setifrontalis">setifrontalis</tp:taxon-name-part>
              </tp:taxon-name><tp:taxon-authority>Potapov &amp; Marusik, 1977</tp:taxon-authority></tp:nomenclature><tp:treatment-sec sec-type="material" id="SECID0E41AI"><title>Material.</title><p>Far East of Russia, Primorsky Krai, Partizansky District, vicinities of Ekaterinovka, Chondalaz (=Lazovy) Range, oak litter, 26.ix.2004, coll. M. Potapov, L. Deharveng, R. Pomorski, and A. Bedos; Shkotovsky District, vicinities of Anisimovka and near trail to Khualaza Mount, forest litter, 10-12.ix.2001, coll. M. Potapov, Y. Bu and H. Cheng-Wang; Terneysky District, Sikhote-Alimski Reserve, Blagodatny station, oak wood on slope, rotten wood, 07.viii.2017, coll. N. Kuznetsova, A. Geras’kina, A. Kuprin.</p></tp:treatment-sec><tp:treatment-sec sec-type="remarks" id="SECID0EC2AI"><title>Remarks.</title><p>
              <italic><tp:taxon-name><tp:taxon-name-part taxon-name-part-type="genus" reg="Folsomia">Folsomia</tp:taxon-name-part> <tp:taxon-name-part taxon-name-part-type="species" reg="setifrontalis">setifrontalis</tp:taxon-name-part></tp:taxon-name></italic> is sharply defined by the presence of anterior setae on ventral tube that is a unique character for the genus. Populations from Primorsky Krai differ from the type specimens (South Kuril Islands) by the presence of unpaired setae on manubrium and longer accp3-s on <abbrev xmlns:xlink="http://www.w3.org/1999/xlink" xlink:title="abdominal segment" id="ABBRID0ET2AI" xlink:type="simple">Abd</abbrev>.V. Considering this variability, a wider diagnosis is proposed for the species. So far, the chaetotaxy of ventral tube remain a key characteristic of this species.</p></tp:treatment-sec><tp:treatment-sec sec-type="distribution" id="SECID0EX2AI"><title>Distribution and ecology.</title><p>Less common than the sympatric <italic><tp:taxon-name><tp:taxon-name-part taxon-name-part-type="genus" reg="Folsomia">F.</tp:taxon-name-part> <tp:taxon-name-part taxon-name-part-type="species" reg="imparis">imparis</tp:taxon-name-part></tp:taxon-name></italic> sp. n. and <italic><tp:taxon-name><tp:taxon-name-part taxon-name-part-type="genus" reg="Folsomia">F.</tp:taxon-name-part> <tp:taxon-name-part taxon-name-part-type="species" reg="macrochaetosa">macrochaetosa</tp:taxon-name-part></tp:taxon-name></italic>. Rare records in forest litter of southern part of Far East of Russia.</p><!--PageBreak--></tp:treatment-sec></tp:taxon-treatment>
