# Supplementary material for: Isotomidae of Japan and the Asiatic part of Russia. I. Folsomia ‘inoculata’ group
Source: Zookeys. 2018 Apr 16;(750):1–40. doi: 10.3897/zookeys.750.22764 (PMC5913165; doi:10.3897/zookeys.750.22764)
Supplement: XML Treatment for Folsomia laconica [file zookeys.750.22764-treatment8.xml]

<!DOCTYPE tp:taxon-treatment
  PUBLIC "-//TaxonX//DTD Taxonomic Treatment Publishing DTD v0 20100105//EN" "tax-treatment-NSO.dtd">
<tp:taxon-treatment xmlns:tp="http://www.plazi.org/taxpub"><tp:treatment-meta><kwd-group><label>Taxon classification</label><kwd><named-content xmlns:xlink="http://www.w3.org/1999/xlink" content-type="kingdom">Animalia</named-content></kwd><kwd><named-content xmlns:xlink="http://www.w3.org/1999/xlink" content-type="order">Collembola</named-content></kwd><kwd><named-content xmlns:xlink="http://www.w3.org/1999/xlink" content-type="family">Isotomidae</named-content></kwd></kwd-group><mixed-citation publication-type="journal"><person-group><name><surname>Potapov</surname><given-names>Mikhail</given-names></name><name><surname>Hasegawa</surname><given-names>Motohiro</given-names></name><name><surname>Kuznetsova</surname><given-names>Natalia</given-names></name><name><surname>Babenko</surname><given-names>Anatoly</given-names></name><name><surname>Kuprin</surname><given-names>Alexander</given-names></name></person-group><article-title>
          <tp:taxon-name><tp:taxon-name-part taxon-name-part-type="family">Isotomidae</tp:taxon-name-part></tp:taxon-name> of Japan and the Asiatic part of Russia. I. <italic><tp:taxon-name><tp:taxon-name-part taxon-name-part-type="genus" reg="Folsomia">Folsomia</tp:taxon-name-part></tp:taxon-name> ‘<tp:taxon-name><tp:taxon-name-part taxon-name-part-type="genus" reg="Folsomia"/><tp:taxon-name-part taxon-name-part-type="species" reg="inoculata">inoculata</tp:taxon-name-part></tp:taxon-name></italic>’ group</article-title><source>Zookeys</source><day>16</day><month>4</month><year>2018</year><volume>2018</volume><issue>750</issue><fpage>1</fpage><lpage>40</lpage><pub-id pub-id-type="doi">10.3897/zookeys.750.22764</pub-id></mixed-citation></tp:treatment-meta><tp:nomenclature><tp:taxon-name>
                <tp:taxon-name-part taxon-name-part-type="genus" reg="Folsomia">Folsomia</tp:taxon-name-part>
                <tp:taxon-name-part taxon-name-part-type="species" reg="laconica">laconica</tp:taxon-name-part>
                <object-id xmlns:xlink="http://www.w3.org/1999/xlink" content-type="zoobank" xlink:type="simple">http://zoobank.org/D39223CD-C85B-478F-9392-AB44DF1C64A9</object-id>
              </tp:taxon-name><tp:taxon-authority>Potapov &amp; Kuznetsova</tp:taxon-authority><tp:taxon-status xmlns:xlink="http://www.w3.org/1999/xlink" xlink:type="simple">sp. n.</tp:taxon-status><xref ref-type="fig" rid="F1">Figs 6</xref><xref ref-type="fig" rid="F8">, 51</xref><xref ref-type="fig" rid="F8">, 52</xref><xref ref-type="fig" rid="F8">, 54</xref><xref ref-type="fig" rid="F9">, 55–57</xref><xref ref-type="fig" rid="F15">, 90</xref><!--PageBreak--></tp:nomenclature><tp:treatment-sec sec-type="type material" id="SECID0EF6AI"><title>Type material.</title><p>Holotype, female, Far East of Russia, Amurskaya Region, Khingansky Reserve, near (~6 km W) Kundur, valley of Karapcha River, northern steep slope, mixed forest with <italic><tp:taxon-name><tp:taxon-name-part taxon-name-part-type="genus" reg="Abies">Abies</tp:taxon-name-part></tp:taxon-name></italic>, litter, 19.viii.2014, coll. M. Potapov and N. Kuznetsova. 15 paratypes from the same location and ten paratypes from Khingansky Reserve, ~10 km E Uril, coniferous forest (<italic><tp:taxon-name><tp:taxon-name-part taxon-name-part-type="genus" reg="Pinus">Pinus</tp:taxon-name-part> <tp:taxon-name-part taxon-name-part-type="species" reg="koraiensis">koraiensis</tp:taxon-name-part></tp:taxon-name></italic>, <italic><tp:taxon-name><tp:taxon-name-part taxon-name-part-type="genus" reg="Abies">Abies</tp:taxon-name-part></tp:taxon-name></italic>, <italic><tp:taxon-name><tp:taxon-name-part taxon-name-part-type="genus" reg="Picea">Picea</tp:taxon-name-part></tp:taxon-name></italic>), 7.x.2009, coll. M. Babykina. Deposited in <named-content xmlns:xlink="http://www.w3.org/1999/xlink" content-type="dwc:institutional_code" xlink:type="simple">MSPU</named-content>.</p></tp:treatment-sec><tp:treatment-sec sec-type="material" id="SECID0ETABI"><title>Other material.</title><p>Amurskaya Region, Khingansky Reserve, ~15–20 km SE Uril, oak wood litter, 8.x.2009, coll. M. Babykina. North Korea, Yanggang-do Province, ~1.5 km SE Mupho, litter under <italic><tp:taxon-name><tp:taxon-name-part taxon-name-part-type="genus" reg="Rhododendron">Rhododendron</tp:taxon-name-part></tp:taxon-name></italic> and <italic><tp:taxon-name><tp:taxon-name-part taxon-name-part-type="genus" reg="Alnus">Alnus</tp:taxon-name-part></tp:taxon-name></italic>, 5.vii.1985, coll. A. Szeptycki.</p></tp:treatment-sec><tp:treatment-sec sec-type="diagnosis" id="SECID0EKBBI"><title>Diagnosis.</title><p>Blind. Dorsal macrosetae (<abbrev xmlns:xlink="http://www.w3.org/1999/xlink" xlink:title="macrosetae in dorsal position" id="ABBRID0EQBBI" xlink:type="simple">Md</abbrev>) present on both <abbrev xmlns:xlink="http://www.w3.org/1999/xlink" xlink:title="thoracic segment" id="ABBRID0EUBBI" xlink:type="simple">Th</abbrev>.II and <abbrev xmlns:xlink="http://www.w3.org/1999/xlink" xlink:title="thoracic segment" id="ABBRID0EYBBI" xlink:type="simple">Th</abbrev>.III. Sensillary formula incomplete (33/22224; 10/000). Medial s-setae on body tergites long, set in p-row. Ventral setae on <abbrev xmlns:xlink="http://www.w3.org/1999/xlink" xlink:title="thoracic segment" id="ABBRID0E3BBI" xlink:type="simple">Th</abbrev>.III present. Anterior side of manubrium with 3+3 setae, no unpaired axial setae present. Dens with 17–20 anterior setae, its posterior side with three setae in basal part. Mucro bidentate.</p></tp:treatment-sec><tp:treatment-sec sec-type="description" id="SECID0EACBI"><title>Description.</title><p>Body size approximately 1.3 mm (Fig. <xref ref-type="fig" rid="F8">51</xref>). Without pigmentation. Cuticle with fine primary granulation (“smooth”). Ocelli absent. <abbrev xmlns:xlink="http://www.w3.org/1999/xlink" xlink:title="postantennal organ" id="ABBRID0EKCBI" xlink:type="simple">PAO</abbrev> slender, not constricted or slightly constricted, 1.5–1.7 as long as width of <abbrev xmlns:xlink="http://www.w3.org/1999/xlink" xlink:title="antennal segment" id="ABBRID0EOCBI" xlink:type="simple">Ant</abbrev>.I and 1.7–2.0 as long as inner unguis length. Labium complete, guard setae e7 present, three proximal and four basomedian setae. Ventral side of head with 4+4 postlabial setae. <abbrev xmlns:xlink="http://www.w3.org/1999/xlink" xlink:title="antennal segment" id="ABBRID0ESCBI" xlink:type="simple">Ant</abbrev>.I with 16–17 common setae, two ventral s-setae (s) and three basal micro s-setae (<abbrev xmlns:xlink="http://www.w3.org/1999/xlink" xlink:title="basal ms on antennal segments" id="ABBRID0EWCBI" xlink:type="simple">bms</abbrev>): two dorsal (short and long) and one ventral. <abbrev xmlns:xlink="http://www.w3.org/1999/xlink" xlink:title="antennal segment" id="ABBRID0E1CBI" xlink:type="simple">Ant</abbrev>.II with three <abbrev xmlns:xlink="http://www.w3.org/1999/xlink" xlink:title="basal ms on antennal segments" id="ABBRID0E5CBI" xlink:type="simple">bms</abbrev> and one latero-distal s, <abbrev xmlns:xlink="http://www.w3.org/1999/xlink" xlink:title="antennal segment" id="ABBRID0ECDBI" xlink:type="simple">Ant</abbrev>.III with one <abbrev xmlns:xlink="http://www.w3.org/1999/xlink" xlink:title="basal ms on antennal segments" id="ABBRID0EGDBI" xlink:type="simple">bms</abbrev> and with five distal s (including one lateral), without additional s-setae. <abbrev xmlns:xlink="http://www.w3.org/1999/xlink" xlink:title="antennal segment" id="ABBRID0EKDBI" xlink:type="simple">Ant</abbrev>.IV with stick-like organite.</p><p>Common setae sparse, macrosetae long (Fig. <xref ref-type="fig" rid="F8">51</xref>). Sensillary formula as 33/22224 (s), three s-setae lost: corner accp-s on <abbrev xmlns:xlink="http://www.w3.org/1999/xlink" xlink:title="thoracic segment" id="ABBRID0EUDBI" xlink:type="simple">Th</abbrev>.II, one of dorsal accp-s on <abbrev xmlns:xlink="http://www.w3.org/1999/xlink" xlink:title="abdominal segment" id="ABBRID0EYDBI" xlink:type="simple">Abd</abbrev>.IV, and as-s on <abbrev xmlns:xlink="http://www.w3.org/1999/xlink" xlink:title="abdominal segment" id="ABBRID0E3DBI" xlink:type="simple">Abd</abbrev>.V (Figs <xref ref-type="fig" rid="F9">55–56</xref>). Micro s-setae as 10/000 (<abbrev xmlns:xlink="http://www.w3.org/1999/xlink" xlink:title="micro s-seta(e) or ms-setae" id="ABBRID0EEEBI" xlink:type="simple">ms</abbrev>). Tergal s-setae thin and long, lateral s-setae on abdomen shorter. Medial s-setae on <abbrev xmlns:xlink="http://www.w3.org/1999/xlink" xlink:title="thoracic segment" id="ABBRID0EIEBI" xlink:type="simple">Th</abbrev>.II–<abbrev xmlns:xlink="http://www.w3.org/1999/xlink" xlink:title="abdominal segment" id="ABBRID0EMEBI" xlink:type="simple">Abd</abbrev>.III situated in posterior position, on <abbrev xmlns:xlink="http://www.w3.org/1999/xlink" xlink:title="abdominal segment" id="ABBRID0EQEBI" xlink:type="simple">Abd</abbrev>.I–III between <abbrev xmlns:xlink="http://www.w3.org/1999/xlink" xlink:title="macrosetae in dorsal position" id="ABBRID0EUEBI" xlink:type="simple">Md</abbrev> and <abbrev xmlns:xlink="http://www.w3.org/1999/xlink" xlink:title="macrosetae in dorso-lateral position" id="ABBRID0EYEBI" xlink:type="simple">Mdl</abbrev>. <abbrev xmlns:xlink="http://www.w3.org/1999/xlink" xlink:title="abdominal segment" id="ABBRID0E3EBI" xlink:type="simple">Abd</abbrev>.V with four s-setae arranged as three long and slender (accp1, accp2, accp3) and one latero-ventral, short (‘3+1’ pattern) (Figs <xref ref-type="fig" rid="F8">52</xref>, <xref ref-type="fig" rid="F9">57</xref>), accp3 s-setae as long as accp2 (ratio accp2 : accp3 = 1.0–1.2). Macrosetae smooth and very long, 2,2/3,3,3 in number, medial ones on <abbrev xmlns:xlink="http://www.w3.org/1999/xlink" xlink:title="abdominal segment" id="ABBRID0EIFBI" xlink:type="simple">Abd</abbrev>.V slightly shorter than dens (dens: <abbrev xmlns:xlink="http://www.w3.org/1999/xlink" xlink:title="macrosetae in dorsal position" id="ABBRID0EMFBI" xlink:type="simple">Md</abbrev> = 1.0–1.3) and 7.3–9.3 times longer than mucro. Metathorax with 3+3 ventral setae.</p><p>
              <tp:taxon-name><tp:taxon-name-part taxon-name-part-type="genus" reg="Unguis">Unguis</tp:taxon-name-part></tp:taxon-name> of normal shape, without lateral and inner teeth. Empodial appendage as long as ~0.5 of unguis. All tibiotarsi with additional setae: 28–29 on legs I–II and &gt;35 on leg III. Upper and lower subcoxae of legs I–III with 0,1/3,7/6,8 setae, respectively. Coxae of leg I with three front setae. Tibiotarsal tenent setae pointed, few setae on dis<!--PageBreak-->tal half of tibiotarsi III slightly thickened. Ventral tube with 4+4 latero-distal and 6–7 posterior setae (4 in distal transversal row), anteriorly without setae. Tenaculum with 4+4 teeth and a seta. Anterior furcal subcoxae with 12–14, posterior one with five setae. Anterior side of manubrium with 3+3 setae (Fig. <xref ref-type="fig" rid="F8">54</xref>). Posterior side of manubrium with 5+5 latero-basal, two apical setae (ap), 2+2 setae in distal transversal row (M1, ml1), two pairs of lateral setae, and 4+4 in central part (Fig. <xref ref-type="fig" rid="F8">54</xref>). Dens with 17–20 anterior setae. Posterior side of dens crenulated and with six setae: three basal, two at the middle, and one subapical (Fig. <xref ref-type="fig" rid="F8">54</xref>). Subapical seta often hardly visible. Mucro bidentate. Ratio of manubrium : dens : mucro = 5.4–7.2 : 7.8–9.3 : 1.</p></tp:treatment-sec><tp:treatment-sec sec-type="remarks" id="SECID0EGGBI"><title>Remarks.</title><p>
              <italic><tp:taxon-name><tp:taxon-name-part taxon-name-part-type="genus" reg="Folsomia">Folsomia</tp:taxon-name-part> <tp:taxon-name-part taxon-name-part-type="species" reg="laconica">laconica</tp:taxon-name-part></tp:taxon-name></italic> sp. n. most resembles <italic><tp:taxon-name><tp:taxon-name-part taxon-name-part-type="genus" reg="Folsomia">F.</tp:taxon-name-part> <tp:taxon-name-part taxon-name-part-type="species" reg="trisensilla">trisensilla</tp:taxon-name-part></tp:taxon-name></italic> sp. n. but differs having three (vs four) basal setae on posterior side of dens) (Figs <xref ref-type="fig" rid="F8">54</xref>, <xref ref-type="fig" rid="F10">63–64</xref>) and fewer common setae at the end of abdomen. The latter character is expressed in 2+2 dorsal p-setae on <abbrev xmlns:xlink="http://www.w3.org/1999/xlink" xlink:title="abdominal segment" id="ABBRID0EKHBI" xlink:type="simple">Abd</abbrev>.V (vs 3+3 in <italic><tp:taxon-name><tp:taxon-name-part taxon-name-part-type="genus" reg="Folsomia">F.</tp:taxon-name-part> <tp:taxon-name-part taxon-name-part-type="species" reg="trisensilla">trisensilla</tp:taxon-name-part></tp:taxon-name></italic> sp. n.) and 2–3 p-setae between s-setae on <abbrev xmlns:xlink="http://www.w3.org/1999/xlink" xlink:title="abdominal segment" id="ABBRID0EZHBI" xlink:type="simple">Abd</abbrev>.IV (vs 4–5) (Figs <xref ref-type="fig" rid="F8">52</xref>, <xref ref-type="fig" rid="F8">53</xref>).</p><fig id="F8" position="float" orientation="portrait"><label>Figures 50–54.</label><caption><p>
                  <italic><tp:taxon-name><tp:taxon-name-part taxon-name-part-type="genus" reg="Folsomia">F.</tp:taxon-name-part> <tp:taxon-name-part taxon-name-part-type="species" reg="trisensilla">trisensilla</tp:taxon-name-part></tp:taxon-name></italic> sp. n. (<bold>50, 53</bold>) and <italic><tp:taxon-name><tp:taxon-name-part taxon-name-part-type="genus" reg="Folsomia">F.</tp:taxon-name-part> <tp:taxon-name-part taxon-name-part-type="species" reg="laconica">laconica</tp:taxon-name-part></tp:taxon-name></italic> sp. n. (<bold>51, 52, 54</bold>) <bold>50–51</bold> Appearance <bold>52–53</bold> End of abdomen, dorsal view <bold>54</bold> Furca, lateral view.</p></caption><graphic xmlns:xlink="http://www.w3.org/1999/xlink" xlink:href="zookeys-750-001-g008.jpg" position="float" orientation="portrait" xlink:type="simple" id="oo_196835.jpg"/></fig><fig id="F9" position="float" orientation="portrait"><label>Figures 55–57.</label><caption><p>
                  <italic><tp:taxon-name><tp:taxon-name-part taxon-name-part-type="genus" reg="Folsomia">F.</tp:taxon-name-part> <tp:taxon-name-part taxon-name-part-type="species" reg="laconica">laconica</tp:taxon-name-part></tp:taxon-name></italic> sp. n. <bold>55–56</bold> Position of macrosetae, setae of p-row, and s-setae on anterior (<bold>55</bold>) and posterior (<bold>56</bold>) half of corpus <bold>57</bold> End of abdomen, lateral view.</p></caption><graphic xmlns:xlink="http://www.w3.org/1999/xlink" xlink:href="zookeys-750-001-g009.jpg" position="float" orientation="portrait" xlink:type="simple" id="oo_196836.jpg"/></fig></tp:treatment-sec><tp:treatment-sec sec-type="distribution" id="SECID0ESKBI"><title>Distribution and ecology.</title><p>Known from three locations in Russian Far East and North Korea (Fig. <xref ref-type="fig" rid="F15">90</xref>). It occurs in forest litter.</p></tp:treatment-sec><tp:treatment-sec sec-type="etymology" id="SECID0E3KBI"><title>Derivatio nominis.</title><p>The species shows the most laconic chaetotaxy of p-row on <abbrev xmlns:xlink="http://www.w3.org/1999/xlink" xlink:title="abdominal segment" id="ABBRID0ECLBI" xlink:type="simple">Abd</abbrev>.V.</p><!--PageBreak--></tp:treatment-sec><tp:treatment-sec><!--Section generated to contain objects referenced in tp:taxon-treatment.--><fig id="F1" position="float" orientation="portrait"><label>Figures 1–8</label><caption><p>. <italic><tp:taxon-name><tp:taxon-name-part taxon-name-part-type="genus" reg="Folsomia">Folsomia</tp:taxon-name-part></tp:taxon-name></italic> spp. <bold>1–3</bold> Variants of position of medial <italic>s</italic>-setae on <abbrev xmlns:xlink="http://www.w3.org/1999/xlink" xlink:title="thoracic segment" id="ABBRID0ELAAG" xlink:type="simple">Th</abbrev>.III, <abbrev xmlns:xlink="http://www.w3.org/1999/xlink" xlink:title="abdominal segment" id="ABBRID0EPAAG" xlink:type="simple">Abd</abbrev>.I, and <abbrev xmlns:xlink="http://www.w3.org/1999/xlink" xlink:title="abdominal segment" id="ABBRID0ETAAG" xlink:type="simple">Abd</abbrev>.II <bold>4–7</bold> Sensillar patterns at the end of abdomen in <italic><tp:taxon-name><tp:taxon-name-part taxon-name-part-type="genus" reg="Folsomia">F.</tp:taxon-name-part> <tp:taxon-name-part taxon-name-part-type="species" reg="amurica">amurica</tp:taxon-name-part></tp:taxon-name></italic> sp. n. (<bold>4</bold>), <italic><tp:taxon-name><tp:taxon-name-part taxon-name-part-type="genus" reg="Folsomia">F.</tp:taxon-name-part> <tp:taxon-name-part taxon-name-part-type="species" reg="bashkira">bashkira</tp:taxon-name-part></tp:taxon-name></italic> (<bold>5</bold>), <italic><tp:taxon-name><tp:taxon-name-part taxon-name-part-type="genus" reg="Folsomia">F.</tp:taxon-name-part> <tp:taxon-name-part taxon-name-part-type="species" reg="laconica">laconica</tp:taxon-name-part></tp:taxon-name></italic> sp. n. (<bold>6</bold>), and <italic><tp:taxon-name><tp:taxon-name-part taxon-name-part-type="genus" reg="Folsomia">F.</tp:taxon-name-part> <tp:taxon-name-part taxon-name-part-type="species" reg="inoculata">inoculata</tp:taxon-name-part></tp:taxon-name></italic> (<bold>7</bold>) <bold>8</bold> Position and different number (two, three, and four) of frontal setae on coxa of leg I (encircled). Abbreviations: <abbrev xmlns:xlink="http://www.w3.org/1999/xlink" xlink:title="macrosetae in dorsal position" id="ABBRID0EPCAG" xlink:type="simple">Md</abbrev>, <abbrev xmlns:xlink="http://www.w3.org/1999/xlink" xlink:title="macrosetae in dorso-lateral position" id="ABBRID0ETCAG" xlink:type="simple">Mdl</abbrev>, <abbrev xmlns:xlink="http://www.w3.org/1999/xlink" xlink:title="macrosetae in lateral position" id="ABBRID0EXCAG" xlink:type="simple">Ml</abbrev>–dorsal, dorso-lateral and lateral macroseta, m-accp, c-accp–medial and corner accp-s-setae, <abbrev xmlns:xlink="http://www.w3.org/1999/xlink" xlink:title="micro s-seta(e) or ms-setae" id="ABBRID0E2CAG" xlink:type="simple">ms</abbrev>–<abbrev xmlns:xlink="http://www.w3.org/1999/xlink" xlink:title="micro s-seta(e) or ms-setae" id="ABBRID0E6CAG" xlink:type="simple">ms</abbrev>-seta, as–as-s-seta, accp2, accp2 –accp-s-seta, upper sbcx, lower sbcx–upper and lower subcoxae, cx–coxa.</p></caption><graphic xmlns:xlink="http://www.w3.org/1999/xlink" xlink:href="zookeys-750-001-g001.jpg" position="float" orientation="portrait" xlink:type="simple" id="oo_196827.jpg"/></fig><fig id="F15" position="float" orientation="portrait"><label>Figure 90.</label><caption><p>Records of species of the <italic><tp:taxon-name><tp:taxon-name-part taxon-name-part-type="genus" reg="Folsomia">Folsomia</tp:taxon-name-part> <tp:taxon-name-part taxon-name-part-type="species" reg="inoculata">inoculata</tp:taxon-name-part></tp:taxon-name></italic> group in eastern Asia. Striped circles–literature records (for references see the Distribution parts to associated species).</p></caption><graphic xmlns:xlink="http://www.w3.org/1999/xlink" xlink:href="zookeys-750-001-g015.jpg" position="float" orientation="portrait" xlink:type="simple" id="oo_196843.jpg"/></fig><fig id="F10" position="float" orientation="portrait"><label>Figures 58–64.</label><caption><p>
                  <italic><tp:taxon-name><tp:taxon-name-part taxon-name-part-type="genus" reg="Folsomia">F.</tp:taxon-name-part> <tp:taxon-name-part taxon-name-part-type="species" reg="trisensilla">trisensilla</tp:taxon-name-part></tp:taxon-name></italic> sp. n. <bold>58–59</bold> Position of macrosetae, setae of p-row, and s-setae on anterior (<bold>58</bold>) and posterior (<bold>59</bold>) half of corpus <bold>60</bold> <abbrev xmlns:xlink="http://www.w3.org/1999/xlink" xlink:title="thoracic segment" id="ABBRID0E6UBI" xlink:type="simple">Th</abbrev>.II <bold>61</bold> End of abdomen <bold>62</bold> <abbrev xmlns:xlink="http://www.w3.org/1999/xlink" xlink:title="postantennal organ" id="ABBRID0EHVBI" xlink:type="simple">PAO</abbrev> and <abbrev xmlns:xlink="http://www.w3.org/1999/xlink" xlink:title="antennal segment" id="ABBRID0ELVBI" xlink:type="simple">Ant</abbrev>.I <bold>63</bold> Furca, lateral view (type population) <bold>64</bold> Dens, lateral view (Kamchatka).</p></caption><graphic xmlns:xlink="http://www.w3.org/1999/xlink" xlink:href="zookeys-750-001-g010.jpg" position="float" orientation="portrait" xlink:type="simple" id="oo_196838.jpg"/></fig></tp:treatment-sec></tp:taxon-treatment>
