# Supplementary material for: Isotomidae of Japan and the Asiatic part of Russia. I. Folsomia ‘inoculata’ group
Source: Zookeys. 2018 Apr 16;(750):1–40. doi: 10.3897/zookeys.750.22764 (PMC5913165; doi:10.3897/zookeys.750.22764)
Supplement: XML Treatment for Folsomia trisensilla [file zookeys.750.22764-treatment9.xml]

<!DOCTYPE tp:taxon-treatment
  PUBLIC "-//TaxonX//DTD Taxonomic Treatment Publishing DTD v0 20100105//EN" "tax-treatment-NSO.dtd">
<tp:taxon-treatment xmlns:tp="http://www.plazi.org/taxpub"><tp:treatment-meta><kwd-group><label>Taxon classification</label><kwd><named-content xmlns:xlink="http://www.w3.org/1999/xlink" content-type="kingdom">Animalia</named-content></kwd><kwd><named-content xmlns:xlink="http://www.w3.org/1999/xlink" content-type="order">Collembola</named-content></kwd><kwd><named-content xmlns:xlink="http://www.w3.org/1999/xlink" content-type="family">Isotomidae</named-content></kwd></kwd-group><mixed-citation publication-type="journal"><person-group><name><surname>Potapov</surname><given-names>Mikhail</given-names></name><name><surname>Hasegawa</surname><given-names>Motohiro</given-names></name><name><surname>Kuznetsova</surname><given-names>Natalia</given-names></name><name><surname>Babenko</surname><given-names>Anatoly</given-names></name><name><surname>Kuprin</surname><given-names>Alexander</given-names></name></person-group><article-title>
          <tp:taxon-name><tp:taxon-name-part taxon-name-part-type="family">Isotomidae</tp:taxon-name-part></tp:taxon-name> of Japan and the Asiatic part of Russia. I. <italic><tp:taxon-name><tp:taxon-name-part taxon-name-part-type="genus" reg="Folsomia">Folsomia</tp:taxon-name-part></tp:taxon-name> ‘<tp:taxon-name><tp:taxon-name-part taxon-name-part-type="genus" reg="Folsomia"/><tp:taxon-name-part taxon-name-part-type="species" reg="inoculata">inoculata</tp:taxon-name-part></tp:taxon-name></italic>’ group</article-title><source>Zookeys</source><day>16</day><month>4</month><year>2018</year><volume>2018</volume><issue>750</issue><fpage>1</fpage><lpage>40</lpage><pub-id pub-id-type="doi">10.3897/zookeys.750.22764</pub-id></mixed-citation></tp:treatment-meta><tp:nomenclature><tp:taxon-name>
                <tp:taxon-name-part taxon-name-part-type="genus" reg="Folsomia">Folsomia</tp:taxon-name-part>
                <tp:taxon-name-part taxon-name-part-type="species" reg="trisensilla">trisensilla</tp:taxon-name-part>
                <object-id xmlns:xlink="http://www.w3.org/1999/xlink" content-type="zoobank" xlink:type="simple">http://zoobank.org/004AE2D2-2ED2-4C31-AB69-BD8792B7FBAD</object-id>
              </tp:taxon-name><tp:taxon-authority>Potapov</tp:taxon-authority><tp:taxon-status xmlns:xlink="http://www.w3.org/1999/xlink" xlink:type="simple">sp. n.</tp:taxon-status><xref ref-type="fig" rid="F8">Figs 50</xref><xref ref-type="fig" rid="F8">, 53</xref><xref ref-type="fig" rid="F10">, 58–64</xref><xref ref-type="fig" rid="F15">, 90</xref></tp:nomenclature><tp:treatment-sec sec-type="type material" id="SECID0EANBI"><title>Type material.</title><p>Holotype, female, Far East of Russia, Khabarovsky Krai, Vaninsky District, 10 km N Vysokogorny, valley of Mulinka River, closed <italic><tp:taxon-name><tp:taxon-name-part taxon-name-part-type="genus" reg="Picea">Picea</tp:taxon-name-part></tp:taxon-name></italic> and <italic><tp:taxon-name><tp:taxon-name-part taxon-name-part-type="genus" reg="Abies">Abies</tp:taxon-name-part></tp:taxon-name></italic> forest on NE slope, litter, ~ 750 m <abbrev xmlns:xlink="http://www.w3.org/1999/xlink" xlink:title="altitude" id="ABBRID0EUNBI" xlink:type="simple">alt</abbrev>., 29.ix.2011, coll. M. Potapov. Ten paratypes from the same location and six paratypes from the nearly same location, in litter of coniferous forests at different altitudes (600 and 900 m <abbrev xmlns:xlink="http://www.w3.org/1999/xlink" xlink:title="altitude" id="ABBRID0EYNBI" xlink:type="simple">alt</abbrev>.), 29.ix.2011, coll. M. Potapov. Deposited in <named-content xmlns:xlink="http://www.w3.org/1999/xlink" content-type="dwc:institutional_code" xlink:type="simple">MSPU</named-content>.</p></tp:treatment-sec><tp:treatment-sec sec-type="material" id="SECID0EBOBI"><title>Other material.</title><p>Far East of Russia, Khabarovsky Krai. Different sites of type locality, litter and rotten wood, 29.ix.2011, coll. M. Potapov; Kamchatka. Nearby Anavgai and Esso settlements, different larch forests, litter and rotten wood, ~ 500 m <abbrev xmlns:xlink="http://www.w3.org/1999/xlink" xlink:title="altitude" id="ABBRID0EHOBI" xlink:type="simple">alt</abbrev>., 4.vii.2012, coll. M. Potapov; Primorsky Krai. Terneysky District, Sikhote-Alimski Reserve, Kabany station, forest litter, 08.viii.2017, coll. N. Kuznetsova, A. Geras’kina, A. Kuprin; East Siberia: Chitinskaya Region, near foothills of Daursky Range, valley of Ilya River, ~ three km station Ara-Ilya, <named-content xmlns:xlink="http://www.w3.org/1999/xlink" content-type="dwc:verbatimCoordinates" xlink:type="simple"><named-content content-type="geo-json" specific-use="{&#34;type&#34;:&#34;Point&#34;,&#34;coordinates&#34;:[113.178300,50.925300]}" id="NCID0EOOBI" xlink:type="simple">50.9253°N, 113.1783°E</named-content></named-content>, 887 m <abbrev xmlns:xlink="http://www.w3.org/1999/xlink" xlink:title="altitude" id="ABBRID0ETOBI" xlink:type="simple">alt</abbrev>., mixed forest with <italic><tp:taxon-name><tp:taxon-name-part taxon-name-part-type="genus" reg="Betula">Betula</tp:taxon-name-part></tp:taxon-name></italic> and <italic><tp:taxon-name><tp:taxon-name-part taxon-name-part-type="genus" reg="Larix">Larix</tp:taxon-name-part></tp:taxon-name></italic>, 11.vii.2014, coll. A. Gulgenova.</p></tp:treatment-sec><tp:treatment-sec sec-type="diagnosis" id="SECID0EFPBI"><title>Diagnosis.</title><p>Blind. Dorsal macrosetae (<abbrev xmlns:xlink="http://www.w3.org/1999/xlink" xlink:title="macrosetae in dorsal position" id="ABBRID0ELPBI" xlink:type="simple">Md</abbrev>) present on both <abbrev xmlns:xlink="http://www.w3.org/1999/xlink" xlink:title="thoracic segment" id="ABBRID0EPPBI" xlink:type="simple">Th</abbrev>.II and <abbrev xmlns:xlink="http://www.w3.org/1999/xlink" xlink:title="thoracic segment" id="ABBRID0ETPBI" xlink:type="simple">Th</abbrev>.III. Sensillary formula incomplete (33/22224; 10/000). Medial s-setae on body tergites long, set in p-row. Ventral setae on <abbrev xmlns:xlink="http://www.w3.org/1999/xlink" xlink:title="thoracic segment" id="ABBRID0EXPBI" xlink:type="simple">Th</abbrev>.III present. Anterior side of manubrium with 3+3 paired setae, no unpaired axial setae present. Dens with 12–16 anterior setae, its posterior side with four setae in basal part. Mucro bidentate.</p></tp:treatment-sec><tp:treatment-sec sec-type="description" id="SECID0E2PBI"><title>Description.</title><p>Body size from 1.0 to 1.3 mm, rather tubular (Fig. <xref ref-type="fig" rid="F8">50</xref>). Without pigmentation. Cuticle “smooth”. <abbrev xmlns:xlink="http://www.w3.org/1999/xlink" xlink:title="postantennal organ" id="ABBRID0EFQBI" xlink:type="simple">PAO</abbrev> slender, slightly constricted, 1.5–1.7 as long as width of <abbrev xmlns:xlink="http://www.w3.org/1999/xlink" xlink:title="antennal segment" id="ABBRID0EJQBI" xlink:type="simple">Ant</abbrev>.I and 1.7–2.0 as long as inner unguis length (Fig. <xref ref-type="fig" rid="F10">62</xref>). Labium complete, guard setae e7 present, three proximal and four basomedian setae. Ventral side of head with 4+4 postlabial setae. <abbrev xmlns:xlink="http://www.w3.org/1999/xlink" xlink:title="antennal segment" id="ABBRID0ERQBI" xlink:type="simple">Ant</abbrev>.I with 15–16 common setae, two ventral s-setae (s) and three basal micro s-setae (<abbrev xmlns:xlink="http://www.w3.org/1999/xlink" xlink:title="basal ms on antennal segments" id="ABBRID0EVQBI" xlink:type="simple">bms</abbrev>): two dorsal (short and long) and one ventral. <abbrev xmlns:xlink="http://www.w3.org/1999/xlink" xlink:title="antennal segment" id="ABBRID0EZQBI" xlink:type="simple">Ant</abbrev>.II with three <abbrev xmlns:xlink="http://www.w3.org/1999/xlink" xlink:title="basal ms on antennal segments" id="ABBRID0E4QBI" xlink:type="simple">bms</abbrev> and one latero-distal s, <abbrev xmlns:xlink="http://www.w3.org/1999/xlink" xlink:title="antennal segment" id="ABBRID0EBRBI" xlink:type="simple">Ant</abbrev>.III with one <abbrev xmlns:xlink="http://www.w3.org/1999/xlink" xlink:title="basal ms on antennal segments" id="ABBRID0EFRBI" xlink:type="simple">bms</abbrev> and with five distal s (including one lateral), without additional s-setae. Several s-setae on <abbrev xmlns:xlink="http://www.w3.org/1999/xlink" xlink:title="antennal segment" id="ABBRID0EJRBI" xlink:type="simple">Ant</abbrev>.IV tubular. Organite middle-sized, roundish.</p><!--PageBreak--><p>Common setae long. Sensillary formula as 33/22224 (s), three s-setae lost (as described for the ‘<italic><tp:taxon-name><tp:taxon-name-part taxon-name-part-type="genus" reg="Folsomia"/><tp:taxon-name-part taxon-name-part-type="species" reg="laconica">laconica</tp:taxon-name-part></tp:taxon-name></italic>’ subgroup (Figs <xref ref-type="fig" rid="F10">58</xref>, <xref ref-type="fig" rid="F10">59</xref>). Corner s-setae on <abbrev xmlns:xlink="http://www.w3.org/1999/xlink" xlink:title="thoracic segment" id="ABBRID0ECSBI" xlink:type="simple">Th</abbrev>.II absent (Fig. <xref ref-type="fig" rid="F10">60</xref>). Micro s-setae as 10/000 (<abbrev xmlns:xlink="http://www.w3.org/1999/xlink" xlink:title="micro s-seta(e) or ms-setae" id="ABBRID0EKSBI" xlink:type="simple">ms</abbrev>). Tergal s-setae thin and long, lateral s-setae on abdomen shorter. Medial s-setae on <abbrev xmlns:xlink="http://www.w3.org/1999/xlink" xlink:title="thoracic segment" id="ABBRID0EOSBI" xlink:type="simple">Th</abbrev>.II–<abbrev xmlns:xlink="http://www.w3.org/1999/xlink" xlink:title="abdominal segment" id="ABBRID0ESSBI" xlink:type="simple">Abd</abbrev>.III situated in posterior position, on <abbrev xmlns:xlink="http://www.w3.org/1999/xlink" xlink:title="abdominal segment" id="ABBRID0EWSBI" xlink:type="simple">Abd</abbrev>.I–III between <abbrev xmlns:xlink="http://www.w3.org/1999/xlink" xlink:title="macrosetae in dorsal position" id="ABBRID0E1SBI" xlink:type="simple">Md</abbrev> and <abbrev xmlns:xlink="http://www.w3.org/1999/xlink" xlink:title="macrosetae in dorso-lateral position" id="ABBRID0E5SBI" xlink:type="simple">Mdl</abbrev>. <abbrev xmlns:xlink="http://www.w3.org/1999/xlink" xlink:title="abdominal segment" id="ABBRID0ECTBI" xlink:type="simple">Abd</abbrev>.V with four s-setae arranged as three long and slender (accp1, accp2, accp3) and one latero-ventral, short (‘3+1’ pattern) (Figs <xref ref-type="fig" rid="F8">53</xref>, <xref ref-type="fig" rid="F10">61</xref>), accp3 s-setae as long as accp2 (0.9–1.1). Macrosetae smooth and long, 2,2/3,3,3 in number, medial ones on <abbrev xmlns:xlink="http://www.w3.org/1999/xlink" xlink:title="abdominal segment" id="ABBRID0EOTBI" xlink:type="simple">Abd</abbrev>.V slightly shorter than dens (1.0–1.3) and 3.5–4.6 times longer than mucro. Metathorax with 3+3 ventral setae.</p><p>Empodial appendage as long as 0.5–0.6 of unguis. All tibiotarsi with additional setae: 24–26 on legs I–II and 30–35 on leg III. Upper and lower subcoxae of legs I–III with 0,1/3,7–8/6–7,7–8 setae, respectively. Coxae of leg I with three (rarely two on one side) front setae. Tibiotarsal tenent setae pointed, some setae of distal whorl of tibiotarsi thickened. Ventral tube with 4+4 latero-distal and 7–8 posterior setae (four in distal transversal row and 3–4 in more proximal position), anteriorly without setae. Tenaculum with 4+4 teeth and a seta. Anterior furcal subcoxae with 8–10, posterior one with four setae. Anterior side of manubrium with 3+3 setae (rarely 2+3) (Fig. <xref ref-type="fig" rid="F10">63</xref>). Posterior side of manubrium with 5(4)+5(4) latero-basal, two apical setae (ap), 2+2 setae in distal transversal row (M1, ml1), two pairs of lateral setae, and 4–6+4–6 in central part (Fig. <xref ref-type="fig" rid="F10">63</xref>). Dens with 12–16 anterior setae. Posterior side of dens crenulated and with five setae (4 basal and one shorter one at the base of mucro), two setae at the middle present or absent (Figs <xref ref-type="fig" rid="F10">63</xref>, <xref ref-type="fig" rid="F10">64</xref>, see also the Discussion part). Mucro bidentate. Ratio of manubrium : dens : mucro = 4.1–5.0 : 3.9–5.2 : 1.</p><fig id="F10" position="float" orientation="portrait"><label>Figures 58–64.</label><caption><p>
                  <italic><tp:taxon-name><tp:taxon-name-part taxon-name-part-type="genus" reg="Folsomia">F.</tp:taxon-name-part> <tp:taxon-name-part taxon-name-part-type="species" reg="trisensilla">trisensilla</tp:taxon-name-part></tp:taxon-name></italic> sp. n. <bold>58–59</bold> Position of macrosetae, setae of p-row, and s-setae on anterior (<bold>58</bold>) and posterior (<bold>59</bold>) half of corpus <bold>60</bold> <abbrev xmlns:xlink="http://www.w3.org/1999/xlink" xlink:title="thoracic segment" id="ABBRID0E6UBI" xlink:type="simple">Th</abbrev>.II <bold>61</bold> End of abdomen <bold>62</bold> <abbrev xmlns:xlink="http://www.w3.org/1999/xlink" xlink:title="postantennal organ" id="ABBRID0EHVBI" xlink:type="simple">PAO</abbrev> and <abbrev xmlns:xlink="http://www.w3.org/1999/xlink" xlink:title="antennal segment" id="ABBRID0ELVBI" xlink:type="simple">Ant</abbrev>.I <bold>63</bold> Furca, lateral view (type population) <bold>64</bold> Dens, lateral view (Kamchatka).</p></caption><graphic xmlns:xlink="http://www.w3.org/1999/xlink" xlink:href="zookeys-750-001-g010.jpg" position="float" orientation="portrait" xlink:type="simple" id="oo_196838.jpg"/></fig></tp:treatment-sec><tp:treatment-sec sec-type="remarks" id="SECID0EYVBI"><title>Remarks.</title><p>Two setae at the middle of posterior side of dens are always absent in the type populations (Fig. <xref ref-type="fig" rid="F10">63</xref>, Khabarovsky Krai). Specimens from Kamchatka possess these setae (always rudimentary and one sometimes asymmetrically lost) (Fig. <xref ref-type="fig" rid="F11">67</xref>). We accept a wide diagnosis of the new species considering both variants.</p><p>An odd population was found near Uril (Amurskaya Region) differing from the typical ones by having 4+4 (vs 3+3) anterior setae on manubrium (left out of diagnosis of the new species so far).</p><p>For difference between <italic><tp:taxon-name><tp:taxon-name-part taxon-name-part-type="genus" reg="Folsomia">F.</tp:taxon-name-part> <tp:taxon-name-part taxon-name-part-type="species" reg="trisensilla">trisensilla</tp:taxon-name-part></tp:taxon-name></italic> sp. n. and <italic><tp:taxon-name><tp:taxon-name-part taxon-name-part-type="genus" reg="Folsomia">F.</tp:taxon-name-part> <tp:taxon-name-part taxon-name-part-type="species" reg="laconica">laconica</tp:taxon-name-part></tp:taxon-name></italic> sp. n. see Remarks to the latter.</p></tp:treatment-sec><tp:treatment-sec sec-type="distribution" id="SECID0E6WBI"><title>Distribution and ecology.</title><p>Known from forest litter in three localities in Eastern Asia (Fig. <xref ref-type="fig" rid="F15">90</xref>).</p></tp:treatment-sec><tp:treatment-sec sec-type="etymology" id="SECID0EJXBI"><title>Derivatio nominis.</title><p>The new species name reflects the presence of three (vs four, as common for the genus) s-setae on dorsal side of <abbrev xmlns:xlink="http://www.w3.org/1999/xlink" xlink:title="abdominal segment" id="ABBRID0EPXBI" xlink:type="simple">Abd</abbrev>.V that is characteristic of the ‘<italic><tp:taxon-name><tp:taxon-name-part taxon-name-part-type="genus" reg="Folsomia"/><tp:taxon-name-part taxon-name-part-type="species" reg="laconica">laconica</tp:taxon-name-part></tp:taxon-name></italic>’ subgroup.</p></tp:treatment-sec><tp:treatment-sec><!--Section generated to contain objects referenced in tp:taxon-treatment.--><fig id="F8" position="float" orientation="portrait"><label>Figures 50–54.</label><caption><p>
                  <italic><tp:taxon-name><tp:taxon-name-part taxon-name-part-type="genus" reg="Folsomia">F.</tp:taxon-name-part> <tp:taxon-name-part taxon-name-part-type="species" reg="trisensilla">trisensilla</tp:taxon-name-part></tp:taxon-name></italic> sp. n. (<bold>50, 53</bold>) and <italic><tp:taxon-name><tp:taxon-name-part taxon-name-part-type="genus" reg="Folsomia">F.</tp:taxon-name-part> <tp:taxon-name-part taxon-name-part-type="species" reg="laconica">laconica</tp:taxon-name-part></tp:taxon-name></italic> sp. n. (<bold>51, 52, 54</bold>) <bold>50–51</bold> Appearance <bold>52–53</bold> End of abdomen, dorsal view <bold>54</bold> Furca, lateral view.</p></caption><graphic xmlns:xlink="http://www.w3.org/1999/xlink" xlink:href="zookeys-750-001-g008.jpg" position="float" orientation="portrait" xlink:type="simple" id="oo_196835.jpg"/></fig><fig id="F15" position="float" orientation="portrait"><label>Figure 90.</label><caption><p>Records of species of the <italic><tp:taxon-name><tp:taxon-name-part taxon-name-part-type="genus" reg="Folsomia">Folsomia</tp:taxon-name-part> <tp:taxon-name-part taxon-name-part-type="species" reg="inoculata">inoculata</tp:taxon-name-part></tp:taxon-name></italic> group in eastern Asia. Striped circles–literature records (for references see the Distribution parts to associated species).</p></caption><graphic xmlns:xlink="http://www.w3.org/1999/xlink" xlink:href="zookeys-750-001-g015.jpg" position="float" orientation="portrait" xlink:type="simple" id="oo_196843.jpg"/></fig><fig id="F11" position="float" orientation="portrait"><label>Figures 65–68.</label><caption><p>
                  <italic><tp:taxon-name><tp:taxon-name-part taxon-name-part-type="genus" reg="Folsomia">F.</tp:taxon-name-part> <tp:taxon-name-part taxon-name-part-type="species" reg="tertia">tertia</tp:taxon-name-part></tp:taxon-name></italic> sp. n. <bold>65</bold> Position of macrosetae, setae of p-row, and s-setae on corpus <bold>66</bold> End of abdomen <bold>67</bold> Posterior side of manubrium and genital area in adult female <bold>68</bold> Furca, lateral view. Notation of setae of posterior and lateral sides of manubrium: ap, M1, ml1, M2, l1; LB–latero-basal setae, C–setae of central area.</p></caption><graphic xmlns:xlink="http://www.w3.org/1999/xlink" xlink:href="zookeys-750-001-g011.jpg" position="float" orientation="portrait" xlink:type="simple" id="oo_196839.jpg"/></fig></tp:treatment-sec></tp:taxon-treatment>
