# Supplementary material for: Isotomidae of Japan and the Asiatic part of Russia. I. Folsomia ‘inoculata’ group
Source: Zookeys. 2018 Apr 16;(750):1–40. doi: 10.3897/zookeys.750.22764 (PMC5913165; doi:10.3897/zookeys.750.22764)
Supplement: XML Treatment for Folsomia tertia [file zookeys.750.22764-treatment10.xml]

<!DOCTYPE tp:taxon-treatment
  PUBLIC "-//TaxonX//DTD Taxonomic Treatment Publishing DTD v0 20100105//EN" "tax-treatment-NSO.dtd">
<tp:taxon-treatment xmlns:tp="http://www.plazi.org/taxpub"><tp:treatment-meta><kwd-group><label>Taxon classification</label><kwd><named-content xmlns:xlink="http://www.w3.org/1999/xlink" content-type="kingdom">Animalia</named-content></kwd><kwd><named-content xmlns:xlink="http://www.w3.org/1999/xlink" content-type="order">Collembola</named-content></kwd><kwd><named-content xmlns:xlink="http://www.w3.org/1999/xlink" content-type="family">Isotomidae</named-content></kwd></kwd-group><mixed-citation publication-type="journal"><person-group><name><surname>Potapov</surname><given-names>Mikhail</given-names></name><name><surname>Hasegawa</surname><given-names>Motohiro</given-names></name><name><surname>Kuznetsova</surname><given-names>Natalia</given-names></name><name><surname>Babenko</surname><given-names>Anatoly</given-names></name><name><surname>Kuprin</surname><given-names>Alexander</given-names></name></person-group><article-title>
          <tp:taxon-name><tp:taxon-name-part taxon-name-part-type="family">Isotomidae</tp:taxon-name-part></tp:taxon-name> of Japan and the Asiatic part of Russia. I. <italic><tp:taxon-name><tp:taxon-name-part taxon-name-part-type="genus" reg="Folsomia">Folsomia</tp:taxon-name-part></tp:taxon-name> ‘<tp:taxon-name><tp:taxon-name-part taxon-name-part-type="genus" reg="Folsomia"/><tp:taxon-name-part taxon-name-part-type="species" reg="inoculata">inoculata</tp:taxon-name-part></tp:taxon-name></italic>’ group</article-title><source>Zookeys</source><day>16</day><month>4</month><year>2018</year><volume>2018</volume><issue>750</issue><fpage>1</fpage><lpage>40</lpage><pub-id pub-id-type="doi">10.3897/zookeys.750.22764</pub-id></mixed-citation></tp:treatment-meta><tp:nomenclature><tp:taxon-name>
                <tp:taxon-name-part taxon-name-part-type="genus" reg="Folsomia">Folsomia</tp:taxon-name-part>
                <tp:taxon-name-part taxon-name-part-type="species" reg="tertia">tertia</tp:taxon-name-part>
                <object-id xmlns:xlink="http://www.w3.org/1999/xlink" content-type="zoobank" xlink:type="simple">http://zoobank.org/6294599B-3CEA-4971-8B72-6B28918EA511</object-id>
              </tp:taxon-name><tp:taxon-authority>Potapov</tp:taxon-authority><tp:taxon-status xmlns:xlink="http://www.w3.org/1999/xlink" xlink:type="simple">sp. n.</tp:taxon-status><xref ref-type="fig" rid="F11">Figs 65–68</xref><!--PageBreak--></tp:nomenclature><tp:treatment-sec sec-type="type material" id="SECID0ELZBI"><title>Type material.</title><p>Holotype, female, Far East of Russia, Khabarovsky Krai, vicinities of Khabarovsk, Bol’shoy Khekhtsyr Range, ~10 km N Korfovsky, mixed forest litter, 28.vi.2007, coll. E. Sokolova. Ten paratypes from the same location. Deposited in <named-content xmlns:xlink="http://www.w3.org/1999/xlink" content-type="dwc:institutional_code" xlink:type="simple">MSPU</named-content>.</p><!--PageBreak--></tp:treatment-sec><tp:treatment-sec sec-type="diagnosis" id="SECID0EXZBI"><title>Diagnosis.</title><p>Blind. Dorsal macrosetae (<abbrev xmlns:xlink="http://www.w3.org/1999/xlink" xlink:title="macrosetae in dorsal position" id="ABBRID0E4ZBI" xlink:type="simple">Md</abbrev>) present on both <abbrev xmlns:xlink="http://www.w3.org/1999/xlink" xlink:title="thoracic segment" id="ABBRID0EB1BI" xlink:type="simple">Th</abbrev>.II and <abbrev xmlns:xlink="http://www.w3.org/1999/xlink" xlink:title="thoracic segment" id="ABBRID0EF1BI" xlink:type="simple">Th</abbrev>.III. Sensillary formula incomplete (33/22224; 10/000). Medial s-setae on body tergites long, set in p-row. Ventral setae on <abbrev xmlns:xlink="http://www.w3.org/1999/xlink" xlink:title="thoracic segment" id="ABBRID0EJ1BI" xlink:type="simple">Th</abbrev>.III present. Anterior side of manubrium with 2+2 setae, no unpaired axial setae present. Dens with 13–16 anterior setae, its posterior side with four setae in basal part. Mucro bidentate.</p></tp:treatment-sec><tp:treatment-sec sec-type="description" id="SECID0EN1BI"><title>Description.</title><p>Body size from 0.9 to 1.2 mm, shape of corpus rather tubular, slender. Without pigmentation. Cuticle with fine hexagonal primary granulation (“smooth”). <abbrev xmlns:xlink="http://www.w3.org/1999/xlink" xlink:title="postantennal organ" id="ABBRID0ET1BI" xlink:type="simple">PAO</abbrev> slender, insignificantly constricted, 1.6–1.8 as long as width of <abbrev xmlns:xlink="http://www.w3.org/1999/xlink" xlink:title="antennal segment" id="ABBRID0EX1BI" xlink:type="simple">Ant</abbrev>.I and 2.1–2.2 as long as inner unguis length. Labium complete, guard setae e7 present, three proximal and four basomedian setae. Ventral side of head with 4+4 postlabial setae. <abbrev xmlns:xlink="http://www.w3.org/1999/xlink" xlink:title="antennal segment" id="ABBRID0E21BI" xlink:type="simple">Ant</abbrev>.I with 14–15 common setae, two ventral s-setae (with one thick) and three basal micro s-setae (<abbrev xmlns:xlink="http://www.w3.org/1999/xlink" xlink:title="basal ms on antennal segments" id="ABBRID0E61BI" xlink:type="simple">bms</abbrev>): two dorsal (short and long) and one ventral. <abbrev xmlns:xlink="http://www.w3.org/1999/xlink" xlink:title="antennal segment" id="ABBRID0ED2BI" xlink:type="simple">Ant</abbrev>.II with three <abbrev xmlns:xlink="http://www.w3.org/1999/xlink" xlink:title="basal ms on antennal segments" id="ABBRID0EH2BI" xlink:type="simple">bms</abbrev> and one latero-distal s, <abbrev xmlns:xlink="http://www.w3.org/1999/xlink" xlink:title="antennal segment" id="ABBRID0EL2BI" xlink:type="simple">Ant</abbrev>.III with one <abbrev xmlns:xlink="http://www.w3.org/1999/xlink" xlink:title="basal ms on antennal segments" id="ABBRID0EP2BI" xlink:type="simple">bms</abbrev> and with five distal s (including one lateral), without additional s-setae. Organite normal, small.</p><p>Sensillary formula as 33/22224 (s), three s-setae lost (as in other species of the subgroup, Fig. <xref ref-type="fig" rid="F11">65</xref>). Micro s-setae as 10/000 (<abbrev xmlns:xlink="http://www.w3.org/1999/xlink" xlink:title="micro s-seta(e) or ms-setae" id="ABBRID0EZ2BI" xlink:type="simple">ms</abbrev>). Tergal s-setae thin and long, lateral s-setae <!--PageBreak-->on abdomen shorter. Medial s-setae on <abbrev xmlns:xlink="http://www.w3.org/1999/xlink" xlink:title="thoracic segment" id="ABBRID0E62BI" xlink:type="simple">Th</abbrev>.II–<abbrev xmlns:xlink="http://www.w3.org/1999/xlink" xlink:title="abdominal segment" id="ABBRID0ED3BI" xlink:type="simple">Abd</abbrev>.III situated in posterior position, on <abbrev xmlns:xlink="http://www.w3.org/1999/xlink" xlink:title="abdominal segment" id="ABBRID0EH3BI" xlink:type="simple">Abd</abbrev>.I–III between <abbrev xmlns:xlink="http://www.w3.org/1999/xlink" xlink:title="macrosetae in dorsal position" id="ABBRID0EL3BI" xlink:type="simple">Md</abbrev> and <abbrev xmlns:xlink="http://www.w3.org/1999/xlink" xlink:title="macrosetae in dorso-lateral position" id="ABBRID0EP3BI" xlink:type="simple">Mdl</abbrev>. <abbrev xmlns:xlink="http://www.w3.org/1999/xlink" xlink:title="abdominal segment" id="ABBRID0ET3BI" xlink:type="simple">Abd</abbrev>.V with four s-setae arranged as three ones (accp1, accp2, accp3), long and slender, and one latero-ventral, shorter (‘3+1’ pattern) (Fig. <xref ref-type="fig" rid="F11">66</xref>), accp3 s-setae almost as long as accp2 (accp3 : accp2 = 0.8–1.0). With 3+3 medial p-setae on <abbrev xmlns:xlink="http://www.w3.org/1999/xlink" xlink:title="abdominal segment" id="ABBRID0E23BI" xlink:type="simple">Abd</abbrev>.V: p1 and p3 long, p2 short. Seta p1 somewhat longer than a1 and accp1-s on <abbrev xmlns:xlink="http://www.w3.org/1999/xlink" xlink:title="abdominal segment" id="ABBRID0E63BI" xlink:type="simple">Abd</abbrev>.V (a1 : p1 = 0.7–0.8, accp1 : p1 = 0.8–0.9). Macrosetae smooth and rather long, 2,2/3,3,3 in number, medial ones at the end of abdomen slightly shorter than dens (0.8–0.9) and 2.8–3.9 times longer than mucro. Metathorax with 3+3 ventral setae.</p><p>Empodial appendage as long as 0.55–0.60 of unguis. Tibiotarsi with few additional setae: 22–24 on legs I–II and ~29 on leg III. Upper and lower subcoxae of legs I–III with 0,1/3,7/3–5,~8 setae, respectively. Coxae of leg I with two front setae. Tibiotarsal tenent setae pointed, few setae of whorl of tibiotarsi insignificantly thickened. Ventral tube with 4+4 latero-distal and 5–7 posterior setae (four in distal transversal row and 1–3 in more proximal position), anteriorly without setae. Tenaculum with 4+4 teeth and a seta. Anterior furcal subcoxae with 7–9, posterior one with 5–6 setae. Anterior side of manubrium with 2+2 setae (Fig. <xref ref-type="fig" rid="F11">68</xref>). Posterior side of manubrium with 5+5 latero-basal, two apical setae (ap), 2+2 setae in distal transversal row (M1, ml1), one pair of lateral setae, and 3(2) +3(2) in central part (Fig. <xref ref-type="fig" rid="F11">67</xref>). Dens with 13–16 anterior setae. Posterior side of dens crenulated and with seven setae (four basal, two at the middle, and one very short at the base of mucro) (Figs <xref ref-type="fig" rid="F11">68</xref>). Two setae at the middle of dens often very short, one sometimes absent. Subapical seta often hardly visible. Mucro bidentate. Ratio of manubrium : dens : mucro = 3.1–4.1 : 3.3–4.5 : 1. Males present.</p><fig id="F11" position="float" orientation="portrait"><label>Figures 65–68.</label><caption><p>
                  <italic><tp:taxon-name><tp:taxon-name-part taxon-name-part-type="genus" reg="Folsomia">F.</tp:taxon-name-part> <tp:taxon-name-part taxon-name-part-type="species" reg="tertia">tertia</tp:taxon-name-part></tp:taxon-name></italic> sp. n. <bold>65</bold> Position of macrosetae, setae of p-row, and s-setae on corpus <bold>66</bold> End of abdomen <bold>67</bold> Posterior side of manubrium and genital area in adult female <bold>68</bold> Furca, lateral view. Notation of setae of posterior and lateral sides of manubrium: ap, M1, ml1, M2, l1; LB–latero-basal setae, C–setae of central area.</p></caption><graphic xmlns:xlink="http://www.w3.org/1999/xlink" xlink:href="zookeys-750-001-g011.jpg" position="float" orientation="portrait" xlink:type="simple" id="oo_196839.jpg"/></fig></tp:treatment-sec><tp:treatment-sec sec-type="remarks" id="SECID0ER5BI"><title>Remarks.</title><p>The new species belongs to the ‘<italic><tp:taxon-name><tp:taxon-name-part taxon-name-part-type="genus" reg="Folsomia"/><tp:taxon-name-part taxon-name-part-type="species" reg="laconica">laconica</tp:taxon-name-part></tp:taxon-name></italic>’ subgroup due to incomplete s-set on body. It differs from two other members, <italic><tp:taxon-name><tp:taxon-name-part taxon-name-part-type="genus" reg="Folsomia">F.</tp:taxon-name-part> <tp:taxon-name-part taxon-name-part-type="species" reg="laconica">laconica</tp:taxon-name-part></tp:taxon-name></italic> sp. n. and <italic><tp:taxon-name><tp:taxon-name-part taxon-name-part-type="genus" reg="Folsomia">F.</tp:taxon-name-part> <tp:taxon-name-part taxon-name-part-type="species" reg="trisensilla">trisensilla</tp:taxon-name-part></tp:taxon-name></italic> sp. n., by reduced chaetotaxy on anterior (2+2 instead of 3–4+3–4 setae) and posterior sides (1+1 vs 2+2 lateral setae) of manubrium. <italic><tp:taxon-name><tp:taxon-name-part taxon-name-part-type="genus" reg="Folsomia">F.</tp:taxon-name-part> <tp:taxon-name-part taxon-name-part-type="species" reg="tertia">tertia</tp:taxon-name-part></tp:taxon-name></italic> sp. n. has the shortest macrosetae among species of the subgroup and somewhat resembles members of the ‘<italic><tp:taxon-name><tp:taxon-name-part taxon-name-part-type="genus" reg="Folsomia"/><tp:taxon-name-part taxon-name-part-type="species" reg="tatarica">tatarica</tp:taxon-name-part></tp:taxon-name></italic>’ subgroup.</p></tp:treatment-sec><tp:treatment-sec sec-type="distribution" id="SECID0EMACI"><title>Distribution.</title><p>Known only from type locality.</p></tp:treatment-sec><tp:treatment-sec sec-type="etymology" id="SECID0ERACI"><title>Derivatio nominis.</title><p>The new species is the third (<italic>tertius</italic> in Latin) species of the ‘<italic><tp:taxon-name><tp:taxon-name-part taxon-name-part-type="genus" reg="Folsomia"/><tp:taxon-name-part taxon-name-part-type="species" reg="laconica">laconica</tp:taxon-name-part></tp:taxon-name></italic>’ subgroup.</p></tp:treatment-sec></tp:taxon-treatment>
