# Supplementary material for: Isotomidae of Japan and the Asiatic part of Russia. I. Folsomia ‘inoculata’ group
Source: Zookeys. 2018 Apr 16;(750):1–40. doi: 10.3897/zookeys.750.22764 (PMC5913165; doi:10.3897/zookeys.750.22764)
Supplement: XML Treatment for Folsomia calcarea [file zookeys.750.22764-treatment11.xml]

<!DOCTYPE tp:taxon-treatment
  PUBLIC "-//TaxonX//DTD Taxonomic Treatment Publishing DTD v0 20100105//EN" "tax-treatment-NSO.dtd">
<tp:taxon-treatment xmlns:tp="http://www.plazi.org/taxpub"><tp:treatment-meta><kwd-group><label>Taxon classification</label><kwd><named-content xmlns:xlink="http://www.w3.org/1999/xlink" content-type="kingdom">Animalia</named-content></kwd><kwd><named-content xmlns:xlink="http://www.w3.org/1999/xlink" content-type="order">Collembola</named-content></kwd><kwd><named-content xmlns:xlink="http://www.w3.org/1999/xlink" content-type="family">Isotomidae</named-content></kwd></kwd-group><mixed-citation publication-type="journal"><person-group><name><surname>Potapov</surname><given-names>Mikhail</given-names></name><name><surname>Hasegawa</surname><given-names>Motohiro</given-names></name><name><surname>Kuznetsova</surname><given-names>Natalia</given-names></name><name><surname>Babenko</surname><given-names>Anatoly</given-names></name><name><surname>Kuprin</surname><given-names>Alexander</given-names></name></person-group><article-title>
          <tp:taxon-name><tp:taxon-name-part taxon-name-part-type="family">Isotomidae</tp:taxon-name-part></tp:taxon-name> of Japan and the Asiatic part of Russia. I. <italic><tp:taxon-name><tp:taxon-name-part taxon-name-part-type="genus" reg="Folsomia">Folsomia</tp:taxon-name-part></tp:taxon-name> ‘<tp:taxon-name><tp:taxon-name-part taxon-name-part-type="genus" reg="Folsomia"/><tp:taxon-name-part taxon-name-part-type="species" reg="inoculata">inoculata</tp:taxon-name-part></tp:taxon-name></italic>’ group</article-title><source>Zookeys</source><day>16</day><month>4</month><year>2018</year><volume>2018</volume><issue>750</issue><fpage>1</fpage><lpage>40</lpage><pub-id pub-id-type="doi">10.3897/zookeys.750.22764</pub-id></mixed-citation></tp:treatment-meta><tp:nomenclature><tp:taxon-name>
                <tp:taxon-name-part taxon-name-part-type="genus" reg="Folsomia">Folsomia</tp:taxon-name-part>
                <tp:taxon-name-part taxon-name-part-type="species" reg="calcarea">calcarea</tp:taxon-name-part>
                <object-id xmlns:xlink="http://www.w3.org/1999/xlink" content-type="zoobank" xlink:type="simple">http://zoobank.org/E4AB1B52-2108-4802-BC00-A8843C5F3372</object-id>
              </tp:taxon-name><tp:taxon-authority>Potapov</tp:taxon-authority><tp:taxon-status xmlns:xlink="http://www.w3.org/1999/xlink" xlink:type="simple">sp. n.</tp:taxon-status><xref ref-type="fig" rid="F12">Figs 69</xref><xref ref-type="fig" rid="F12">, 71–75</xref></tp:nomenclature><tp:treatment-sec sec-type="type material" id="SECID0EDDCI"><title>Type material.</title><p>Holotype, female, Russia, European part, Samarskaya District, Samarskaya Luka National Park, calcareous stone-pit, soil, 02.v.2010, coll. Y. Shveenkova. Six paratypes from the same location and maple forest nearby. Deposited in <named-content xmlns:xlink="http://www.w3.org/1999/xlink" content-type="dwc:institutional_code" xlink:type="simple">MSPU</named-content>.</p></tp:treatment-sec><tp:treatment-sec sec-type="diagnosis" id="SECID0EODCI"><title>Diagnosis.</title><p>Blind. Body slender. Dorsal macrosetae (<abbrev xmlns:xlink="http://www.w3.org/1999/xlink" xlink:title="macrosetae in dorsal position" id="ABBRID0EUDCI" xlink:type="simple">Md</abbrev>) present on both <abbrev xmlns:xlink="http://www.w3.org/1999/xlink" xlink:title="thoracic segment" id="ABBRID0EYDCI" xlink:type="simple">Th</abbrev>.II and <abbrev xmlns:xlink="http://www.w3.org/1999/xlink" xlink:title="thoracic segment" id="ABBRID0E3DCI" xlink:type="simple">Th</abbrev>.III. Sensillary formula incomplete (43/22235; 10/000). Medial s-setae on body tergites in anterior position. <abbrev xmlns:xlink="http://www.w3.org/1999/xlink" xlink:title="thoracic segment" id="ABBRID0EAECI" xlink:type="simple">Th</abbrev>.III with 1+1 ventral setae. Anterior side of manubrium with 1+1 setae, dens with 6–7 anterior setae. Mucro bidentate.</p></tp:treatment-sec><tp:treatment-sec sec-type="description" id="SECID0EEECI"><title>Description.</title><p>Body size near 1.1 mm (for the largest subadult female). Body slender, tubular (Fig. <xref ref-type="fig" rid="F12">69</xref>). Cuticle with fine hexagonal primary granulation (“smooth”). Ocelli absent. <abbrev xmlns:xlink="http://www.w3.org/1999/xlink" xlink:title="postantennal organ" id="ABBRID0EOECI" xlink:type="simple">PAO</abbrev> slender, constricted, 1.8–2.5 as long as width of <abbrev xmlns:xlink="http://www.w3.org/1999/xlink" xlink:title="antennal segment" id="ABBRID0ESECI" xlink:type="simple">Ant</abbrev>.I and 2.3–2.7 as long as inner unguis length. Labium with five usual papillae (<italic>A–E</italic>), guard setae e7 absent, three proximal and four basomedian setae. Ventral side of head with 3+3 postlabial setae. <abbrev xmlns:xlink="http://www.w3.org/1999/xlink" xlink:title="antennal segment" id="ABBRID0EYECI" xlink:type="simple">Ant</abbrev>.I with 11–12 common setae, two ventral s-setae (s) and three basal micro s-setae (<abbrev xmlns:xlink="http://www.w3.org/1999/xlink" xlink:title="basal ms on antennal segments" id="ABBRID0E3ECI" xlink:type="simple">bms</abbrev>), two dorsal (middle-sized and short) and one ventral (short), <abbrev xmlns:xlink="http://www.w3.org/1999/xlink" xlink:title="antennal segment" id="ABBRID0EAFCI" xlink:type="simple">Ant</abbrev>.II with three <abbrev xmlns:xlink="http://www.w3.org/1999/xlink" xlink:title="basal ms on antennal segments" id="ABBRID0EEFCI" xlink:type="simple">bms</abbrev> and one latero-distal s, <abbrev xmlns:xlink="http://www.w3.org/1999/xlink" xlink:title="antennal segment" id="ABBRID0EIFCI" xlink:type="simple">Ant</abbrev>.III with one <abbrev xmlns:xlink="http://www.w3.org/1999/xlink" xlink:title="basal ms on antennal segments" id="ABBRID0EMFCI" xlink:type="simple">bms</abbrev> and with four distal s (lateral s absent), without additional s-setae. Organite short and small.</p><p>Common setae short. Sensillary formula as 43/22235 (s), 10/000 (<abbrev xmlns:xlink="http://www.w3.org/1999/xlink" xlink:title="micro s-seta(e) or ms-setae" id="ABBRID0ESFCI" xlink:type="simple">ms</abbrev>) (Fig. <xref ref-type="fig" rid="F12">71</xref>). Tergal s-setae thin and hardly differ from common seta, longer on dorsal side of <abbrev xmlns:xlink="http://www.w3.org/1999/xlink" xlink:title="abdominal segment" id="ABBRID0E1FCI" xlink:type="simple">Abd</abbrev>.V. Medial s-setae on <abbrev xmlns:xlink="http://www.w3.org/1999/xlink" xlink:title="thoracic segment" id="ABBRID0E5FCI" xlink:type="simple">Th</abbrev>.II–<abbrev xmlns:xlink="http://www.w3.org/1999/xlink" xlink:title="abdominal segment" id="ABBRID0ECGCI" xlink:type="simple">Abd</abbrev>.III situated in mid-tergal position, on <abbrev xmlns:xlink="http://www.w3.org/1999/xlink" xlink:title="abdominal segment" id="ABBRID0EGGCI" xlink:type="simple">Abd</abbrev>.I–III between <abbrev xmlns:xlink="http://www.w3.org/1999/xlink" xlink:title="macrosetae in dorsal position" id="ABBRID0EKGCI" xlink:type="simple">Md</abbrev> and <abbrev xmlns:xlink="http://www.w3.org/1999/xlink" xlink:title="macrosetae in dorso-lateral position" id="ABBRID0EOGCI" xlink:type="simple">Mdl</abbrev>. <abbrev xmlns:xlink="http://www.w3.org/1999/xlink" xlink:title="abdominal segment" id="ABBRID0ESGCI" xlink:type="simple">Abd</abbrev>.V with five s-setae arranged as four ones (as, accp1, accp2, accp3), long and slender, and one latero-ventral, short (‘4+1’ pattern) (Fig. <xref ref-type="fig" rid="F12">72</xref>), accp3 s-setae <!--PageBreak-->almost as long as accp2 (0.9–1.2). Macrosetae smooth, 2,2/3,3,3 in number, medial ones on <abbrev xmlns:xlink="http://www.w3.org/1999/xlink" xlink:title="abdominal segment" id="ABBRID0E3GCI" xlink:type="simple">Abd</abbrev>.V as long as 0.8–1.3 of dens and 2.6–3.3 times longer than mucro. Metathorax with 1+1 ventral setae.</p><p>
              <italic><tp:taxon-name><tp:taxon-name-part taxon-name-part-type="genus" reg="Unguis">Unguis</tp:taxon-name-part></tp:taxon-name></italic> of normal shape, without lateral and inner teeth. Empodial appendage as long as 0.4–0.5 of unguis. Tibiotarsi with few setae: 21–22 on legs I–II and 24–27 on leg III. Upper and lower subcoxae of legs I–III with 0,1/3,5–7/4–5,6–6 setae, respectively. Coxae of leg I with two front setae. Ventral tube with 4+4 latero-distal and 4–5 posterior setae (four in distal transversal row), anteriorly without setae. Tenaculum with 4+4 teeth and a seta. Anterior furcal subcoxae with 3–4, posterior one with three setae. Anterior side of manubrium with 1+1 setae (Fig. <xref ref-type="fig" rid="F12">75</xref>). Posterior side of manubrium with 3+3 latero-basal, 4+4 on main part, and 1+1 setae on lateral side (Fig. <xref ref-type="fig" rid="F12">73</xref>). Dens with seven (rarely six) anterior setae (Figs <xref ref-type="fig" rid="F12">74</xref> and <xref ref-type="fig" rid="F12">75</xref>). Posterior side of dens slightly crenulated and with three setae (two basal and one at the base of mucro. Mucro bidentate. Ratio of manubrium : dens : mucro = 2.8–3.9 : 2.6–3.4 : 1.</p><fig id="F12" position="float" orientation="portrait"><label>Figures 69–75.</label><caption><p>
                  <italic><tp:taxon-name><tp:taxon-name-part taxon-name-part-type="genus" reg="Folsomia">F.</tp:taxon-name-part> <tp:taxon-name-part taxon-name-part-type="species" reg="calcarea">calcarea</tp:taxon-name-part></tp:taxon-name></italic> sp. n. (<bold>69, 71–75</bold>) and <italic><tp:taxon-name><tp:taxon-name-part taxon-name-part-type="genus" reg="Folsomia">F.</tp:taxon-name-part> <tp:taxon-name-part taxon-name-part-type="species" reg="tubulata">tubulata</tp:taxon-name-part></tp:taxon-name></italic> sp. n. (<bold>70</bold>) <bold>69–70</bold> Appearance <bold>71</bold> Position of macrosetae, setae of p-row, and s-setae on corpus <bold>72</bold> End of abdomen, dorsal view <bold>73–75</bold> Furca, posterior (<bold>73</bold>), lateral (<bold>74</bold>), and anterior (<bold>75</bold>) views.</p></caption><graphic xmlns:xlink="http://www.w3.org/1999/xlink" xlink:href="zookeys-750-001-g012.jpg" position="float" orientation="portrait" xlink:type="simple" id="oo_196840.jpg"/></fig></tp:treatment-sec><tp:treatment-sec sec-type="remarks" id="SECID0EOJCI"><title>Remarks.</title><p>Two key characters, short furca and anterior position of medial s-setae on body tergites, are shared with only <italic><tp:taxon-name><tp:taxon-name-part taxon-name-part-type="genus" reg="Folsomia">F.</tp:taxon-name-part> <tp:taxon-name-part taxon-name-part-type="species" reg="torpeda">torpeda</tp:taxon-name-part></tp:taxon-name></italic>. <italic><tp:taxon-name><tp:taxon-name-part taxon-name-part-type="genus" reg="Folsomia">F.</tp:taxon-name-part> <tp:taxon-name-part taxon-name-part-type="species" reg="calcarea">calcarea</tp:taxon-name-part></tp:taxon-name></italic> sp. n. differs by <abbrev xmlns:xlink="http://www.w3.org/1999/xlink" xlink:title="micro s-seta(e) or ms-setae" id="ABBRID0EKKCI" xlink:type="simple">ms</abbrev>-setae on <abbrev xmlns:xlink="http://www.w3.org/1999/xlink" xlink:title="abdominal segment" id="ABBRID0EOKCI" xlink:type="simple">Abd</abbrev>.I missing (vs present in <italic><tp:taxon-name><tp:taxon-name-part taxon-name-part-type="genus" reg="Folsomia">F.</tp:taxon-name-part> <tp:taxon-name-part taxon-name-part-type="species" reg="torpeda">torpeda</tp:taxon-name-part></tp:taxon-name></italic>) and fewer number of setae on posterior side of manubrium. The absence of lateral s on <abbrev xmlns:xlink="http://www.w3.org/1999/xlink" xlink:title="antennal segment" id="ABBRID0E4KCI" xlink:type="simple">Ant</abbrev>.III is shared only with <italic><tp:taxon-name><tp:taxon-name-part taxon-name-part-type="genus" reg="Folsomia">F.</tp:taxon-name-part> <tp:taxon-name-part taxon-name-part-type="species" reg="breviseta">breviseta</tp:taxon-name-part></tp:taxon-name></italic> sp. n. but value of this characteristic requires further study.</p></tp:treatment-sec><tp:treatment-sec sec-type="distribution" id="SECID0EMLCI"><title>Distribution and ecology.</title><p>Known only from the type locality. The species possibly belongs to calciphilous fauna.</p></tp:treatment-sec><tp:treatment-sec sec-type="etymology" id="SECID0ERLCI"><title>Derivatio nominis.</title><p>The species was recorded in calcareous soil.</p></tp:treatment-sec></tp:taxon-treatment>
