# Supplementary material for: Isotomidae of Japan and the Asiatic part of Russia. I. Folsomia ‘inoculata’ group
Source: Zookeys. 2018 Apr 16;(750):1–40. doi: 10.3897/zookeys.750.22764 (PMC5913165; doi:10.3897/zookeys.750.22764)
Supplement: XML Treatment for Folsomia tubulata [file zookeys.750.22764-treatment12.xml]

<!DOCTYPE tp:taxon-treatment
  PUBLIC "-//TaxonX//DTD Taxonomic Treatment Publishing DTD v0 20100105//EN" "tax-treatment-NSO.dtd">
<tp:taxon-treatment xmlns:tp="http://www.plazi.org/taxpub"><tp:treatment-meta><kwd-group><label>Taxon classification</label><kwd><named-content xmlns:xlink="http://www.w3.org/1999/xlink" content-type="kingdom">Animalia</named-content></kwd><kwd><named-content xmlns:xlink="http://www.w3.org/1999/xlink" content-type="order">Collembola</named-content></kwd><kwd><named-content xmlns:xlink="http://www.w3.org/1999/xlink" content-type="family">Isotomidae</named-content></kwd></kwd-group><mixed-citation publication-type="journal"><person-group><name><surname>Potapov</surname><given-names>Mikhail</given-names></name><name><surname>Hasegawa</surname><given-names>Motohiro</given-names></name><name><surname>Kuznetsova</surname><given-names>Natalia</given-names></name><name><surname>Babenko</surname><given-names>Anatoly</given-names></name><name><surname>Kuprin</surname><given-names>Alexander</given-names></name></person-group><article-title>
          <tp:taxon-name><tp:taxon-name-part taxon-name-part-type="family">Isotomidae</tp:taxon-name-part></tp:taxon-name> of Japan and the Asiatic part of Russia. I. <italic><tp:taxon-name><tp:taxon-name-part taxon-name-part-type="genus" reg="Folsomia">Folsomia</tp:taxon-name-part></tp:taxon-name> ‘<tp:taxon-name><tp:taxon-name-part taxon-name-part-type="genus" reg="Folsomia"/><tp:taxon-name-part taxon-name-part-type="species" reg="inoculata">inoculata</tp:taxon-name-part></tp:taxon-name></italic>’ group</article-title><source>Zookeys</source><day>16</day><month>4</month><year>2018</year><volume>2018</volume><issue>750</issue><fpage>1</fpage><lpage>40</lpage><pub-id pub-id-type="doi">10.3897/zookeys.750.22764</pub-id></mixed-citation></tp:treatment-meta><tp:nomenclature><tp:taxon-name>
                <tp:taxon-name-part taxon-name-part-type="genus" reg="Folsomia">Folsomia</tp:taxon-name-part>
                <tp:taxon-name-part taxon-name-part-type="species" reg="tubulata">tubulata</tp:taxon-name-part>
                <object-id xmlns:xlink="http://www.w3.org/1999/xlink" content-type="zoobank" xlink:type="simple">http://zoobank.org/854D6C06-9C07-4F55-A31D-50E5DA94D4D4</object-id>
              </tp:taxon-name><tp:taxon-authority>Potapov &amp; Babenko</tp:taxon-authority><tp:taxon-status xmlns:xlink="http://www.w3.org/1999/xlink" xlink:type="simple">sp. n.</tp:taxon-status><xref ref-type="fig" rid="F12">Figs 70</xref><xref ref-type="fig" rid="F13">, 76–80</xref><!--PageBreak--></tp:nomenclature><tp:treatment-sec sec-type="type material" id="SECID0EINCI"><title>Type material.</title><p>Holotype, adult male, Russia, East Siberia, Yakutia (Sakha Republic), Lensky District, Chayandinsky allotment, July of 2011, coll. V. Boeskorov. Two paratypes from the same location. Deposited in <named-content xmlns:xlink="http://www.w3.org/1999/xlink" content-type="dwc:institutional_code" xlink:type="simple">MSPU</named-content>.</p></tp:treatment-sec><tp:treatment-sec sec-type="diagnosis" id="SECID0ETNCI"><title>Diagnosis.</title><p>Blind. Body slender. Dorsal macrosetae (<abbrev xmlns:xlink="http://www.w3.org/1999/xlink" xlink:title="macrosetae in dorsal position" id="ABBRID0EZNCI" xlink:type="simple">Md</abbrev>) present on both <abbrev xmlns:xlink="http://www.w3.org/1999/xlink" xlink:title="thoracic segment" id="ABBRID0E4NCI" xlink:type="simple">Th</abbrev>.II and <abbrev xmlns:xlink="http://www.w3.org/1999/xlink" xlink:title="thoracic segment" id="ABBRID0EBOCI" xlink:type="simple">Th</abbrev>.III. Sensillary formula complete (43/22235; 10/100). Medial s-setae on body tergites set in p-row. <abbrev xmlns:xlink="http://www.w3.org/1999/xlink" xlink:title="thoracic segment" id="ABBRID0EFOCI" xlink:type="simple">Th</abbrev>.III with 2+2 ventral setae. Anterior side of manubrium with 1+1 setae, dens with 5–7 anterior setae. Mucro bidentate.</p></tp:treatment-sec><tp:treatment-sec sec-type="description" id="SECID0EJOCI"><title>Description.</title><p>Body size 0.8–0.9 mm. Body slender, tubular (Fig. <xref ref-type="fig" rid="F12">70</xref>). Cuticle orthogonal, finely reticulated. Ocelli absent. <abbrev xmlns:xlink="http://www.w3.org/1999/xlink" xlink:title="postantennal organ" id="ABBRID0ETOCI" xlink:type="simple">PAO</abbrev> slender, not constricted or slightly constricted, 1.5–1.8 as long as width of <abbrev xmlns:xlink="http://www.w3.org/1999/xlink" xlink:title="antennal segment" id="ABBRID0EXOCI" xlink:type="simple">Ant</abbrev>.I and 2.3–2.4 as long as inner unguis length (Fig. <xref ref-type="fig" rid="F13">78</xref>). Labium with five usual papillae (<italic>A–E</italic>), guard setae e7 present, three proximal and four basomedian setae. Ventral side of head with 3–4+3–4 postlabial setae. <abbrev xmlns:xlink="http://www.w3.org/1999/xlink" xlink:title="antennal segment" id="ABBRID0EBPCI" xlink:type="simple">Ant</abbrev>.I with eleven common setae, two ventral s-setae (s) and three basal micro s-setae (<abbrev xmlns:xlink="http://www.w3.org/1999/xlink" xlink:title="basal ms on antennal segments" id="ABBRID0EFPCI" xlink:type="simple">bms</abbrev>) (Fig. <xref ref-type="fig" rid="F13">78</xref>), two dorsal (middle-sized and short) and one ventral (short), <abbrev xmlns:xlink="http://www.w3.org/1999/xlink" xlink:title="antennal segment" id="ABBRID0ENPCI" xlink:type="simple">Ant</abbrev>.II with three <abbrev xmlns:xlink="http://www.w3.org/1999/xlink" xlink:title="basal ms on antennal segments" id="ABBRID0ERPCI" xlink:type="simple">bms</abbrev> and one latero-distal s, <abbrev xmlns:xlink="http://www.w3.org/1999/xlink" xlink:title="antennal segment" id="ABBRID0EVPCI" xlink:type="simple">Ant</abbrev>.III with one <abbrev xmlns:xlink="http://www.w3.org/1999/xlink" xlink:title="basal ms on antennal segments" id="ABBRID0EZPCI" xlink:type="simple">bms</abbrev> (not found in one <!--PageBreak-->specimen) and with five distal s (including one lateral), without additional s-setae. Organite short and small.</p><p>Common setae short. Sensillary formula as 43/22235 (s). Medial s-setae on <abbrev xmlns:xlink="http://www.w3.org/1999/xlink" xlink:title="thoracic segment" id="ABBRID0EBQCI" xlink:type="simple">Th</abbrev>.II–<abbrev xmlns:xlink="http://www.w3.org/1999/xlink" xlink:title="abdominal segment" id="ABBRID0EFQCI" xlink:type="simple">Abd</abbrev>.III situated in p-row, on <abbrev xmlns:xlink="http://www.w3.org/1999/xlink" xlink:title="abdominal segment" id="ABBRID0EJQCI" xlink:type="simple">Abd</abbrev>.I–III between <abbrev xmlns:xlink="http://www.w3.org/1999/xlink" xlink:title="macrosetae in dorsal position" id="ABBRID0ENQCI" xlink:type="simple">Md</abbrev> and <abbrev xmlns:xlink="http://www.w3.org/1999/xlink" xlink:title="macrosetae in dorso-lateral position" id="ABBRID0ERQCI" xlink:type="simple">Mdl</abbrev> (Figs <xref ref-type="fig" rid="F13">76</xref>, <xref ref-type="fig" rid="F13">77</xref>). Tergal s-setae vary in length depending on position. Long s-setae: two accp-s on <abbrev xmlns:xlink="http://www.w3.org/1999/xlink" xlink:title="thoracic segment" id="ABBRID0E4QCI" xlink:type="simple">Th</abbrev>.II, medial accp-s on <abbrev xmlns:xlink="http://www.w3.org/1999/xlink" xlink:title="thoracic segment" id="ABBRID0EBRCI" xlink:type="simple">Th</abbrev>.III–<abbrev xmlns:xlink="http://www.w3.org/1999/xlink" xlink:title="abdominal segment" id="ABBRID0EFRCI" xlink:type="simple">Abd</abbrev>.II. Short s-setae: all as-s on <abbrev xmlns:xlink="http://www.w3.org/1999/xlink" xlink:title="thoracic segment" id="ABBRID0EJRCI" xlink:type="simple">Th</abbrev>.II–III, corner accp-s on <abbrev xmlns:xlink="http://www.w3.org/1999/xlink" xlink:title="thoracic segment" id="ABBRID0ENRCI" xlink:type="simple">Th</abbrev>.III, lateral accp-s on <abbrev xmlns:xlink="http://www.w3.org/1999/xlink" xlink:title="abdominal segment" id="ABBRID0ERRCI" xlink:type="simple">Abd</abbrev>.I–III, medial accp-s on <abbrev xmlns:xlink="http://www.w3.org/1999/xlink" xlink:title="abdominal segment" id="ABBRID0EVRCI" xlink:type="simple">Abd</abbrev>.III. Two dorsal accp-s on <abbrev xmlns:xlink="http://www.w3.org/1999/xlink" xlink:title="abdominal segment" id="ABBRID0EZRCI" xlink:type="simple">Abd</abbrev>.IV long, latero-ventral short. <abbrev xmlns:xlink="http://www.w3.org/1999/xlink" xlink:title="abdominal segment" id="ABBRID0E4RCI" xlink:type="simple">Abd</abbrev>.V with five s-setae arranged as four (as, accp1, accp2, accp3), long and slender, and one latero-ventral short (‘4+1’ pattern) (Figs <xref ref-type="fig" rid="F13">76</xref>, <xref ref-type="fig" rid="F13">77</xref>, <xref ref-type="fig" rid="F13">79</xref>), accp3 s-setae as long as accp2. Micro s-formula as 10/100 (<abbrev xmlns:xlink="http://www.w3.org/1999/xlink" xlink:title="micro s-seta(e) or ms-setae" id="ABBRID0ENSCI" xlink:type="simple">ms</abbrev>), but <abbrev xmlns:xlink="http://www.w3.org/1999/xlink" xlink:title="micro s-seta(e) or ms-setae" id="ABBRID0ERSCI" xlink:type="simple">ms</abbrev>-setae of <abbrev xmlns:xlink="http://www.w3.org/1999/xlink" xlink:title="abdominal segment" id="ABBRID0EVSCI" xlink:type="simple">Abd</abbrev>.I very small and hardly visible (Fig. <xref ref-type="fig" rid="F13">76</xref>). Macrosetae smooth and short, 2,2/3,3,3 in number, medial ones on <abbrev xmlns:xlink="http://www.w3.org/1999/xlink" xlink:title="abdominal segment" id="ABBRID0E4SCI" xlink:type="simple">Abd</abbrev>.V as long as 0.9–1.0 dens and 2.4–2.9 times longer than mucro. Metathorax with 2+2 ventral setae.</p><p>Empodial appendage as long as 0.4–0.5 of unguis. Tibiotarsi with 22 setae on legs I–II and 25–27 on leg III. Upper and lower subcoxae of legs I–III with 0,1/1,6–7/3–4,5–6 setae, respectively. Coxae of leg I with two front setae. Ventral tube with 4+4 <!--PageBreak-->latero-distal and three (seen in only one specimen) posterior setae, anteriorly without setae. Tenaculum with 4+4 teeth and a seta. Anterior furcal subcoxae with 6–7, posterior one with three setae. Anterior side of manubrium with 1+1 setae (Fig. <xref ref-type="fig" rid="F13">80</xref>). Posterior side of manubrium with 3+3 latero-basal, 4–5+4–5 on main part, and without setae on lateral sides (Fig. <xref ref-type="fig" rid="F13">80</xref>). Dens with 5–7 anterior setae. Posterior side of dens slightly crenulated and with three setae (two basal and one at the base of mucro. Mucro bidentate. Ratio of manubrium : dens : mucro = 3.0–3.5 : 2.3–2.5 : 1. Males present.</p><fig id="F13" position="float" orientation="portrait"><label>Figures 76–80.</label><caption><p>
                  <italic><tp:taxon-name><tp:taxon-name-part taxon-name-part-type="genus" reg="Folsomia">F.</tp:taxon-name-part> <tp:taxon-name-part taxon-name-part-type="species" reg="tubulata">tubulata</tp:taxon-name-part></tp:taxon-name></italic> sp. n. <bold>76</bold> Position of macrosetae, setae of p-row, and s-setae on anterior (<bold>76</bold>) and posterior (<bold>77</bold>) half of corpus <bold>78</bold> <abbrev xmlns:xlink="http://www.w3.org/1999/xlink" xlink:title="postantennal organ" id="ABBRID0EIUCI" xlink:type="simple">PAO</abbrev> and <abbrev xmlns:xlink="http://www.w3.org/1999/xlink" xlink:title="antennal segment" id="ABBRID0EMUCI" xlink:type="simple">Ant</abbrev>.I <bold>79</bold> End of abdomen, lateral view <bold>80</bold> Furca, lateral view (potential area of latero-central setae on manubrium marked).</p></caption><graphic xmlns:xlink="http://www.w3.org/1999/xlink" xlink:href="zookeys-750-001-g013.jpg" position="float" orientation="portrait" xlink:type="simple" id="oo_196841.jpg"/></fig></tp:treatment-sec><tp:treatment-sec sec-type="remarks" id="SECID0EZUCI"><title>Remarks.</title><p>Within ‘<italic><tp:taxon-name><tp:taxon-name-part taxon-name-part-type="genus" reg="Folsomia"/><tp:taxon-name-part taxon-name-part-type="species" reg="tatarica">tatarica</tp:taxon-name-part></tp:taxon-name></italic>’ group, only <italic><tp:taxon-name><tp:taxon-name-part taxon-name-part-type="genus" reg="Folsomia">F.</tp:taxon-name-part> <tp:taxon-name-part taxon-name-part-type="species" reg="baida">baida</tp:taxon-name-part></tp:taxon-name></italic> (Ural Mts.) has medial s-setae in posterior position on all tergites. <italic><tp:taxon-name><tp:taxon-name-part taxon-name-part-type="genus" reg="Folsomia">F.</tp:taxon-name-part> <tp:taxon-name-part taxon-name-part-type="species" reg="tubulata">tubulata</tp:taxon-name-part></tp:taxon-name></italic> sp. n. shows more reduced furca: one pair of anterior setae on manubrium (vs two pairs in <italic><tp:taxon-name><tp:taxon-name-part taxon-name-part-type="genus" reg="Folsomia">F.</tp:taxon-name-part> <tp:taxon-name-part taxon-name-part-type="species" reg="baida">baida</tp:taxon-name-part></tp:taxon-name></italic>), latero-central setae on manubrium absent (vs present), 5–7 setae on anterior side of dens (vs 9–10). Similar structure of furca is known for <italic><tp:taxon-name><tp:taxon-name-part taxon-name-part-type="genus" reg="Folsomia">F.</tp:taxon-name-part> <tp:taxon-name-part taxon-name-part-type="species" reg="tatarica">tatarica</tp:taxon-name-part></tp:taxon-name></italic> (steppe zone of Eastern Europe) which has another s-pattern on tergites (Table <xref ref-type="table" rid="T1">1</xref>). Strong reduction of <abbrev xmlns:xlink="http://www.w3.org/1999/xlink" xlink:title="micro s-seta(e) or ms-setae" id="ABBRID0EZWCI" xlink:type="simple">ms</abbrev>-setae on <abbrev xmlns:xlink="http://www.w3.org/1999/xlink" xlink:title="abdominal segment" id="ABBRID0E4WCI" xlink:type="simple">Abd</abbrev>.I is uncommon while calls for further study.</p></tp:treatment-sec><tp:treatment-sec sec-type="distribution" id="SECID0EBXCI"><title>Distribution.</title><p>Known from the type locality.</p></tp:treatment-sec><tp:treatment-sec sec-type="etymology" id="SECID0EGXCI"><title>Derivatio nominis.</title><p>The species is named after tubular shape of body.</p></tp:treatment-sec><tp:treatment-sec><!--Section generated to contain objects referenced in tp:taxon-treatment.--><fig id="F12" position="float" orientation="portrait"><label>Figures 69–75.</label><caption><p>
                  <italic><tp:taxon-name><tp:taxon-name-part taxon-name-part-type="genus" reg="Folsomia">F.</tp:taxon-name-part> <tp:taxon-name-part taxon-name-part-type="species" reg="calcarea">calcarea</tp:taxon-name-part></tp:taxon-name></italic> sp. n. (<bold>69, 71–75</bold>) and <italic><tp:taxon-name><tp:taxon-name-part taxon-name-part-type="genus" reg="Folsomia">F.</tp:taxon-name-part> <tp:taxon-name-part taxon-name-part-type="species" reg="tubulata">tubulata</tp:taxon-name-part></tp:taxon-name></italic> sp. n. (<bold>70</bold>) <bold>69–70</bold> Appearance <bold>71</bold> Position of macrosetae, setae of p-row, and s-setae on corpus <bold>72</bold> End of abdomen, dorsal view <bold>73–75</bold> Furca, posterior (<bold>73</bold>), lateral (<bold>74</bold>), and anterior (<bold>75</bold>) views.</p></caption><graphic xmlns:xlink="http://www.w3.org/1999/xlink" xlink:href="zookeys-750-001-g012.jpg" position="float" orientation="portrait" xlink:type="simple" id="oo_196840.jpg"/></fig><table-wrap id="T1" position="float" orientation="portrait"><label>Table 1.</label><caption><p>Position of medial s-setae on tergites in the ‘<italic><tp:taxon-name><tp:taxon-name-part taxon-name-part-type="genus" reg="Folsomia"/><tp:taxon-name-part taxon-name-part-type="species" reg="inoculata">inoculata</tp:taxon-name-part></tp:taxon-name></italic>’ group.</p></caption><table id="TID0E2KAC" rules="all"><tbody><tr><th rowspan="1" colspan="1">
                  <abbrev xmlns:xlink="http://www.w3.org/1999/xlink" xlink:title="thoracic segment" id="ABBRID0E2OAE" xlink:type="simple">Th</abbrev>.II–III</th><th rowspan="1" colspan="1">
                  <abbrev xmlns:xlink="http://www.w3.org/1999/xlink" xlink:title="abdominal segment" id="ABBRID0EDPAE" xlink:type="simple">Abd</abbrev>.I–II</th><th rowspan="1" colspan="1">
                  <abbrev xmlns:xlink="http://www.w3.org/1999/xlink" xlink:title="abdominal segment" id="ABBRID0ELPAE" xlink:type="simple">Abd</abbrev>.III</th><th rowspan="1" colspan="1">Species</th></tr><tr><td rowspan="1" colspan="1">in p-row</td><td rowspan="1" colspan="1">in p-row</td><td rowspan="1" colspan="1">in p-row</td><td rowspan="1" colspan="1">
                  <italic><tp:taxon-name><tp:taxon-name-part taxon-name-part-type="genus" reg="Folsomia">F.</tp:taxon-name-part> <tp:taxon-name-part taxon-name-part-type="species" reg="amurica">amurica</tp:taxon-name-part></tp:taxon-name></italic> sp. n., <italic><tp:taxon-name><tp:taxon-name-part taxon-name-part-type="genus" reg="Folsomia">F.</tp:taxon-name-part> <tp:taxon-name-part taxon-name-part-type="species" reg="imparis">imparis</tp:taxon-name-part></tp:taxon-name></italic> sp. n., <italic><tp:taxon-name><tp:taxon-name-part taxon-name-part-type="genus" reg="Folsomia">F.</tp:taxon-name-part> <tp:taxon-name-part taxon-name-part-type="species" reg="laconica">laconica</tp:taxon-name-part></tp:taxon-name></italic> sp. n., <italic><tp:taxon-name><tp:taxon-name-part taxon-name-part-type="genus" reg="Folsomia">F.</tp:taxon-name-part> <tp:taxon-name-part taxon-name-part-type="species" reg="macrochaetosa">macrochaetosa</tp:taxon-name-part></tp:taxon-name></italic>, <italic><tp:taxon-name><tp:taxon-name-part taxon-name-part-type="genus" reg="Folsomia">F.</tp:taxon-name-part> <tp:taxon-name-part taxon-name-part-type="species" reg="setifrontalis">setifrontalis</tp:taxon-name-part></tp:taxon-name></italic>, <italic><tp:taxon-name><tp:taxon-name-part taxon-name-part-type="genus" reg="Folsomia">F.</tp:taxon-name-part> <tp:taxon-name-part taxon-name-part-type="species" reg="tertia">tertia</tp:taxon-name-part></tp:taxon-name></italic> sp. n., <italic><tp:taxon-name><tp:taxon-name-part taxon-name-part-type="genus" reg="Folsomia">F.</tp:taxon-name-part> <tp:taxon-name-part taxon-name-part-type="species" reg="trisensilla">trisensilla</tp:taxon-name-part></tp:taxon-name></italic> sp. n., <italic><tp:taxon-name><tp:taxon-name-part taxon-name-part-type="genus" reg="Folsomia">F.</tp:taxon-name-part> <tp:taxon-name-part taxon-name-part-type="species" reg="baida">baida</tp:taxon-name-part></tp:taxon-name></italic>, <italic><tp:taxon-name><tp:taxon-name-part taxon-name-part-type="genus" reg="Folsomia">F.</tp:taxon-name-part> <tp:taxon-name-part taxon-name-part-type="species" reg="tubulata">tubulata</tp:taxon-name-part></tp:taxon-name></italic> sp. n.</td></tr><tr><td rowspan="1" colspan="1">in front of p-row</td><td rowspan="1" colspan="1">in p-row</td><td rowspan="1" colspan="1">in p-row</td><td rowspan="1" colspan="1">
                  <italic><tp:taxon-name><tp:taxon-name-part taxon-name-part-type="genus" reg="Folsomia">F.</tp:taxon-name-part> <tp:taxon-name-part taxon-name-part-type="species" reg="bashkira">bashkira</tp:taxon-name-part></tp:taxon-name></italic>, <italic><tp:taxon-name><tp:taxon-name-part taxon-name-part-type="genus" reg="Folsomia">F.</tp:taxon-name-part> <tp:taxon-name-part taxon-name-part-type="species" reg="brevisensilla">brevisensilla</tp:taxon-name-part></tp:taxon-name></italic>, <italic><tp:taxon-name><tp:taxon-name-part taxon-name-part-type="genus" reg="Folsomia">F.</tp:taxon-name-part> <tp:taxon-name-part taxon-name-part-type="species" reg="hidakana">hidakana</tp:taxon-name-part></tp:taxon-name></italic>, <italic><tp:taxon-name><tp:taxon-name-part taxon-name-part-type="genus" reg="Folsomia">F.</tp:taxon-name-part> <tp:taxon-name-part taxon-name-part-type="species" reg="inoculata">inoculata</tp:taxon-name-part></tp:taxon-name></italic></td></tr><tr><td rowspan="1" colspan="1">in p-row</td><td rowspan="1" colspan="1">in p-row</td><td rowspan="1" colspan="1">in front of p-row</td><td rowspan="1" colspan="1">
                  <italic><tp:taxon-name><tp:taxon-name-part taxon-name-part-type="genus" reg="Folsomia">F.</tp:taxon-name-part> <tp:taxon-name-part taxon-name-part-type="species" reg="tatarica">tatarica</tp:taxon-name-part></tp:taxon-name></italic>
                </td></tr><tr><td rowspan="1" colspan="1">in front of p-row</td><td rowspan="1" colspan="1">in front of p-row</td><td rowspan="1" colspan="1">in front of p-row</td><td rowspan="1" colspan="1">
                  <italic><tp:taxon-name><tp:taxon-name-part taxon-name-part-type="genus" reg="Folsomia">F.</tp:taxon-name-part> <tp:taxon-name-part taxon-name-part-type="species" reg="breviseta">breviseta</tp:taxon-name-part></tp:taxon-name></italic> sp. n., <italic><tp:taxon-name><tp:taxon-name-part taxon-name-part-type="genus" reg="Folsomia">F.</tp:taxon-name-part> <tp:taxon-name-part taxon-name-part-type="species" reg="calcarea">calcarea</tp:taxon-name-part></tp:taxon-name></italic> sp. n., <italic><tp:taxon-name><tp:taxon-name-part taxon-name-part-type="genus" reg="Folsomia">F.</tp:taxon-name-part> <tp:taxon-name-part taxon-name-part-type="species" reg="torpeda">torpeda</tp:taxon-name-part></tp:taxon-name></italic></td></tr></tbody></table></table-wrap></tp:treatment-sec></tp:taxon-treatment>
