# Supplementary material for: Isotomidae of Japan and the Asiatic part of Russia. I. Folsomia ‘inoculata’ group
Source: Zookeys. 2018 Apr 16;(750):1–40. doi: 10.3897/zookeys.750.22764 (PMC5913165; doi:10.3897/zookeys.750.22764)
Supplement: XML Treatment for Folsomia inoculata [file zookeys.750.22764-treatment13.xml]

<!DOCTYPE tp:taxon-treatment
  PUBLIC "-//TaxonX//DTD Taxonomic Treatment Publishing DTD v0 20100105//EN" "tax-treatment-NSO.dtd">
<tp:taxon-treatment xmlns:tp="http://www.plazi.org/taxpub"><tp:treatment-meta><kwd-group><label>Taxon classification</label><kwd><named-content xmlns:xlink="http://www.w3.org/1999/xlink" content-type="kingdom">Animalia</named-content></kwd><kwd><named-content xmlns:xlink="http://www.w3.org/1999/xlink" content-type="order">Collembola</named-content></kwd><kwd><named-content xmlns:xlink="http://www.w3.org/1999/xlink" content-type="family">Isotomidae</named-content></kwd></kwd-group><mixed-citation publication-type="journal"><person-group><name><surname>Potapov</surname><given-names>Mikhail</given-names></name><name><surname>Hasegawa</surname><given-names>Motohiro</given-names></name><name><surname>Kuznetsova</surname><given-names>Natalia</given-names></name><name><surname>Babenko</surname><given-names>Anatoly</given-names></name><name><surname>Kuprin</surname><given-names>Alexander</given-names></name></person-group><article-title>
          <tp:taxon-name><tp:taxon-name-part taxon-name-part-type="family">Isotomidae</tp:taxon-name-part></tp:taxon-name> of Japan and the Asiatic part of Russia. I. <italic><tp:taxon-name><tp:taxon-name-part taxon-name-part-type="genus" reg="Folsomia">Folsomia</tp:taxon-name-part></tp:taxon-name> ‘<tp:taxon-name><tp:taxon-name-part taxon-name-part-type="genus" reg="Folsomia"/><tp:taxon-name-part taxon-name-part-type="species" reg="inoculata">inoculata</tp:taxon-name-part></tp:taxon-name></italic>’ group</article-title><source>Zookeys</source><day>16</day><month>4</month><year>2018</year><volume>2018</volume><issue>750</issue><fpage>1</fpage><lpage>40</lpage><pub-id pub-id-type="doi">10.3897/zookeys.750.22764</pub-id></mixed-citation></tp:treatment-meta><tp:nomenclature><tp:taxon-name>
                <tp:taxon-name-part taxon-name-part-type="genus" reg="Folsomia">Folsomia</tp:taxon-name-part>
                <tp:taxon-name-part taxon-name-part-type="species" reg="inoculata">inoculata</tp:taxon-name-part>
              </tp:taxon-name><tp:taxon-authority>Stach, 1947</tp:taxon-authority><xref ref-type="fig" rid="F1">Figs 7</xref><xref ref-type="fig" rid="F14">, 81–89</xref><xref ref-type="fig" rid="F15">, 90</xref><tp:nomenclature-citation-list><tp:nomenclature-citation><tp:taxon-name><tp:taxon-name-part taxon-name-part-type="genus" reg="Folsomia"/><tp:taxon-name-part taxon-name-part-type="species" reg="ezoensis"/></tp:taxon-name><comment>Syn.: <tp:taxon-name><tp:taxon-name-part taxon-name-part-type="genus" reg="Folsomia">Folsomia</tp:taxon-name-part> <tp:taxon-name-part taxon-name-part-type="species" reg="ezoensis">ezoensis</tp:taxon-name-part></tp:taxon-name> Yosii, 1965 </comment></tp:nomenclature-citation></tp:nomenclature-citation-list></tp:nomenclature><tp:treatment-sec sec-type="type material" id="SECID0EJZCI"><title>Type material of J. Stach.</title><p>Two adult females from the collection of J. Stach labelled as “Polonia, Czarhohora, 28.VI.1922, leg. Smraczynski. <italic><tp:taxon-name><tp:taxon-name-part taxon-name-part-type="genus" reg="Folsomia">F.</tp:taxon-name-part> <tp:taxon-name-part taxon-name-part-type="species" reg="inoculata">inoculata</tp:taxon-name-part></tp:taxon-name></italic>”. Kept in the Institute of Systematics and Evolution of Animals, Polish Academy of Sciences in Krakow, Poland.</p></tp:treatment-sec><tp:treatment-sec sec-type="material" id="SECID0E1ZCI"><title>Additional material.</title><p>East Asia. Japan, Honshu Island. Nagano Prefecture, E Chino city, Kitayama, surroundings of Mugikusa Hutte, 2255 m <abbrev xmlns:xlink="http://www.w3.org/1999/xlink" xlink:title="altitude" id="ABBRID0EA1CI" xlink:type="simple">alt</abbrev>., <named-content xmlns:xlink="http://www.w3.org/1999/xlink" content-type="dwc:verbatimCoordinates" xlink:type="simple"><named-content content-type="geo-json" specific-use="{&#34;type&#34;:&#34;Point&#34;,&#34;coordinates&#34;:[138.367900,36.040400]}" id="NCID0EH1CI" xlink:type="simple">36.0404°N, 138.3679°E</named-content></named-content>, coniferous green moss forest with <italic><tp:taxon-name><tp:taxon-name-part taxon-name-part-type="genus" reg="Tsuga">Tsuga</tp:taxon-name-part></tp:taxon-name></italic>, north slope, litter, 10.viii.2016; ibidem, <named-content xmlns:xlink="http://www.w3.org/1999/xlink" content-type="dwc:verbatimCoordinates" xlink:type="simple"><named-content content-type="geo-json" specific-use="{&#34;type&#34;:&#34;Point&#34;,&#34;coordinates&#34;:[138.341000,36.065300]}" id="NCID0EW1CI" xlink:type="simple">36.0653°N, 138.3410°</named-content></named-content>E, stony meadow, grass turf, 11.viii.2016, coll. M. Potapov and N. Kuznetsova; Hokkaido Island. Japan, Hokkaido Island, Shiretoko Peninsula, trail to Mont. Rausu, different forests, litter and rotten wood, 19.viii.2016, from 350 to 1100 m <abbrev xmlns:xlink="http://www.w3.org/1999/xlink" xlink:title="altitude" id="ABBRID0E21CI" xlink:type="simple">alt</abbrev>.; Shiretoko Peninsula, nearby Shiretoko Pass, 593 m <abbrev xmlns:xlink="http://www.w3.org/1999/xlink" xlink:title="altitude" id="ABBRID0E61CI" xlink:type="simple">alt</abbrev>., <named-content xmlns:xlink="http://www.w3.org/1999/xlink" content-type="dwc:verbatimCoordinates" xlink:type="simple"><named-content content-type="geo-json" specific-use="{&#34;type&#34;:&#34;Point&#34;,&#34;coordinates&#34;:[145.091300,44.061700]}" id="NCID0EG2CI" xlink:type="simple">44.0617°N, 145.0913°E</named-content></named-content>, stony mixed forest with <italic><tp:taxon-name><tp:taxon-name-part taxon-name-part-type="genus" reg="Betula">Betula</tp:taxon-name-part> <tp:taxon-name-part taxon-name-part-type="species" reg="ermanii">ermanii</tp:taxon-name-part></tp:taxon-name></italic>, 17.viii.2016; Shiretoko Peninsula, surroundings of Utoro, 500-year mixed forest, rotten wood, 20.viii.2016, 97 m <abbrev xmlns:xlink="http://www.w3.org/1999/xlink" xlink:title="altitude" id="ABBRID0EW2CI" xlink:type="simple">alt</abbrev>., <named-content xmlns:xlink="http://www.w3.org/1999/xlink" content-type="dwc:verbatimCoordinates" xlink:type="simple"><named-content content-type="geo-json" specific-use="{&#34;type&#34;:&#34;Point&#34;,&#34;coordinates&#34;:[145.058400,44.100600]}" id="NCID0E42CI" xlink:type="simple">44.1006°N, 145.0584°E</named-content></named-content>, coll. M. Potapov and N. Kuznetsova.</p><p>China: Jilin Province, 5.viii.2009, Nearby Tian Lake, Changbai Mts., 1718 m <abbrev xmlns:xlink="http://www.w3.org/1999/xlink" xlink:title="altitude" id="ABBRID0EE3CI" xlink:type="simple">alt</abbrev>., coniferous forest, soil under tree, coll. D. Wu.</p><p>Far East of Russia, Primorsky Krai, Shkotovsky District, Pidan Mount, ~800 m <abbrev xmlns:xlink="http://www.w3.org/1999/xlink" xlink:title="altitude" id="ABBRID0EK3CI" xlink:type="simple">alt</abbrev>., rotten wood, 20.ix.2004, coll. M.Potapov, L.Deharveng, R.Pomorski, and A. Bedos; Shkotovsky District, trail to Mont. Khualaza, deciduous forest, rotten wood. 21.vii.2016, coll. M. Potapov and N. Kuznetsova; Sakhalin, Kholmsky District, South Kamysh Ridge of the Western Sakhalin Mountains, Spamberg Mt., mixed forest on <!--PageBreak-->slope, litter, 15.vi.2017, coll. A. Kuprin; Yuzhno-Sakhalinsk, Susunaysky Range, Chekhov peak, litter on top, 16.vi.2017, coll. A. Kuprin; Khabarovsky Krai, Sikhote-Alin Range, Nanaisky District, ~ 15 km N road Khabarovsk-Sovetskaya Gavan, Golaya mount. massif, Studeny Pass, coniferous forest, rotten wood, 28.vi–07.vii.2017, coll. A. Brinev; Sikhote-Alin Range, Vaninsky District, nearby Vysokogorny, valley of Mulinka River, rotten wood, ~ 600 m <abbrev xmlns:xlink="http://www.w3.org/1999/xlink" xlink:title="altitude" id="ABBRID0EQ3CI" xlink:type="simple">alt</abbrev>., 29.ix.2011, coll. M. Potapov; Vaninsky District, nearby Datta, coastal larch-wood, 28.ix.2011, coll. M. Potapov; Kamchatka, Elizovsky District, vicinities of Malki, <named-content xmlns:xlink="http://www.w3.org/1999/xlink" content-type="dwc:verbatimCoordinates" xlink:type="simple"><named-content content-type="geo-json" specific-use="{&#34;type&#34;:&#34;Point&#34;,&#34;coordinates&#34;:[157.550200,53.321900]}" id="NCID0EX3CI" xlink:type="simple">53.3219°N, 157.5502°E</named-content></named-content>, 260 m <abbrev xmlns:xlink="http://www.w3.org/1999/xlink" xlink:title="altitude" id="ABBRID0E33CI" xlink:type="simple">alt</abbrev>., <italic><tp:taxon-name><tp:taxon-name-part taxon-name-part-type="genus" reg="Betula">Betula</tp:taxon-name-part> <tp:taxon-name-part taxon-name-part-type="species" reg="ermanii">ermanii</tp:taxon-name-part></tp:taxon-name></italic> forest, litter and rotten wood, 26.vi.2012, coll. M. Potapov and N. Kuznetsova.</p><!--PageBreak--><p>Additionally, specimens from 32 localities, i.e. Ukraine (Skolevskiye Beskids), Bosnia (Perucica), Germany (Helgoland Isl., Zittau Mts, and Bavarian Alps), France (Mont Blanc), Russia (Komi, Middle Ural Mts.), Caucasus (Teberda, Guzeripl, Tsey, Khosta, Krasnaya Polyana, Lagonaki, and several other locations in Western part of North Caucasus), Armenia (Dilizhan), Georgia (Batumi, Kutaisi), Turkey (one unprecise locality, coll. L. Deharveng), Kazakstan (West Altai), Russia, West Siberia (Altai Mts.) and East Siberia (Podkamennaya Tunguska, Shira, W Sayan Mts), were examined.</p></tp:treatment-sec><tp:treatment-sec sec-type="description" id="SECID0EN4CI"><title>Description.</title><p>Body stout, very characteristic, head massive, with swollen front (Fig. <xref ref-type="fig" rid="F14">81</xref>) and brown robust mouth parts. Size from 0.9 to 1.7 mm. Without pigmentation. Cuticle with fine hexagonal primary granulation. <abbrev xmlns:xlink="http://www.w3.org/1999/xlink" xlink:title="postantennal organ" id="ABBRID0EX4CI" xlink:type="simple">PAO</abbrev> slender, usually constricted, often with small “inner denticles” (Figs <xref ref-type="fig" rid="F14">83–85</xref>) (see also the Discussion part). <abbrev xmlns:xlink="http://www.w3.org/1999/xlink" xlink:title="postantennal organ" id="ABBRID0E64CI" xlink:type="simple">PAO</abbrev> length 1.1–1.7 as long as width of <abbrev xmlns:xlink="http://www.w3.org/1999/xlink" xlink:title="antennal segment" id="ABBRID0ED5CI" xlink:type="simple">Ant</abbrev>.I and 1.3–2.1 as long as inner unguis length. Labium complete, guard setae e7 present, three proximal and four basomedian setae. Mandible and maxillary head strongly sclerotized. Ventral side of head with 4+4 postlabial setae. <abbrev xmlns:xlink="http://www.w3.org/1999/xlink" xlink:title="antennal segment" id="ABBRID0EH5CI" xlink:type="simple">Ant</abbrev>.I with 13–15 common setae, two ventral s-setae (s) and three basal short micro s-setae (<abbrev xmlns:xlink="http://www.w3.org/1999/xlink" xlink:title="basal ms on antennal segments" id="ABBRID0EL5CI" xlink:type="simple">bms</abbrev>). <abbrev xmlns:xlink="http://www.w3.org/1999/xlink" xlink:title="antennal segment" id="ABBRID0EP5CI" xlink:type="simple">Ant</abbrev>.II with three <abbrev xmlns:xlink="http://www.w3.org/1999/xlink" xlink:title="basal ms on antennal segments" id="ABBRID0ET5CI" xlink:type="simple">bms</abbrev> and one latero-distal s, <abbrev xmlns:xlink="http://www.w3.org/1999/xlink" xlink:title="antennal segment" id="ABBRID0EX5CI" xlink:type="simple">Ant</abbrev>.III with one <abbrev xmlns:xlink="http://www.w3.org/1999/xlink" xlink:title="basal ms on antennal segments" id="ABBRID0E25CI" xlink:type="simple">bms</abbrev> and with five distal s (including one lateral), without additional s-setae.</p><p>Common setae short. Sensillary formula as 43/22235 (s). Micro s-setae as 10/100 (<abbrev xmlns:xlink="http://www.w3.org/1999/xlink" xlink:title="micro s-seta(e) or ms-setae" id="ABBRID0EB6CI" xlink:type="simple">ms</abbrev>). Tergal s-setae short and distinct. Medial s-setae on <abbrev xmlns:xlink="http://www.w3.org/1999/xlink" xlink:title="thoracic segment" id="ABBRID0EF6CI" xlink:type="simple">Th</abbrev>.II–III in front of p-row, on <abbrev xmlns:xlink="http://www.w3.org/1999/xlink" xlink:title="abdominal segment" id="ABBRID0EJ6CI" xlink:type="simple">Abd</abbrev>.I–III in posterior position, between <abbrev xmlns:xlink="http://www.w3.org/1999/xlink" xlink:title="macrosetae in dorsal position" id="ABBRID0EN6CI" xlink:type="simple">Md</abbrev> and <abbrev xmlns:xlink="http://www.w3.org/1999/xlink" xlink:title="macrosetae in dorso-lateral position" id="ABBRID0ER6CI" xlink:type="simple">Mdl</abbrev>. <abbrev xmlns:xlink="http://www.w3.org/1999/xlink" xlink:title="abdominal segment" id="ABBRID0EV6CI" xlink:type="simple">Abd</abbrev>.V with five s-setae arranged as three short (as, accp1, accp2), one lateral long and tubular, and one latero-ventral, short (‘3+1+1’ pattern) (Fig. <xref ref-type="fig" rid="F14">82</xref>), accp3 s-setae much longer than accp2 (accp2:accp3=0.5–0.9). Macrosetae smooth and short, 2,2/3,3,3, medial ones on <abbrev xmlns:xlink="http://www.w3.org/1999/xlink" xlink:title="abdominal segment" id="ABBRID0E46CI" xlink:type="simple">Abd</abbrev>.V shorter than dens, with the whole range of ratio Mac : dens as 0.6–1.1, and 1.9–3.1 times longer than mucro. Foil setae at the tip of abdomen absent. Thorax with 2–4+2–4 subequal setae at ventral line.</p><p>
              <tp:taxon-name><tp:taxon-name-part taxon-name-part-type="genus" reg="Unguis">Unguis</tp:taxon-name-part></tp:taxon-name> of normal shape, without lateral and inner teeth. Empodial appendage usually longer than half of unguis (0.5–0.7). All tibiotarsi with additional setae: 23–27 setae on legs I–II and &gt;30 setae on leg III, as a whole. Upper and lower subcoxae of legs I–III with 0,1/5–7,8–12/7–9,8–10 setae, respectively. Coxae of leg I with two front setae. Ventral tube with 4–5+4–5 latero-distal and 6–7 posterior setae (with four in distal transversal row), anteriorly without setae. Tenaculum with 4+4 teeth and one or two setae. Anterior furcal subcoxae with 11–16, posterior one with four setae. Anterior side of manubrium with 2+2 setae (rarely 2+3 or 1+2). Posterior side of manubrium with 4–5+4–5 latero-basal, two apical setae (ap), 2+2 setae in distal transversal row, pair of lateral setae present or absent (see the Discussion part), and 4–5(3–6)+4–5(3–6) in central part. Dens normally with 10–14 anterior setae (the whole range is 8–16). Posterior side of dens crenulated and with four setae: three (very rarely two) basal and one at the middle, no subapical setae. Mucro bidentate. Ratio of manubrium : dens : mucro = 3.1–4.9 : 2.4–4.3 : 1.</p></tp:treatment-sec><tp:treatment-sec sec-type="remarks" id="SECID0EJADI"><title>Remarks.</title><p>
              <italic><tp:taxon-name><tp:taxon-name-part taxon-name-part-type="genus" reg="Folsomia">Folsomia</tp:taxon-name-part> <tp:taxon-name-part taxon-name-part-type="species" reg="inoculata">inoculata</tp:taxon-name-part></tp:taxon-name></italic> is a rather peculiar species due to several characteristics. On <abbrev xmlns:xlink="http://www.w3.org/1999/xlink" xlink:title="abdominal segment" id="ABBRID0E1ADI" xlink:type="simple">Abd</abbrev>.V the differentiation of s-setae is unique: accp3-s is well-marked, tubular, and longer than three shortened and thin s-setae of “dorsal triplet” (shown in detail <!--PageBreak-->on fig.14 in <xref ref-type="bibr" rid="B17">Potapov and Greenslade 2010</xref>). The furca is of middle size, in an intermediate position between short-furcated ‘<italic><tp:taxon-name><tp:taxon-name-part taxon-name-part-type="genus" reg="Folsomia"/><tp:taxon-name-part taxon-name-part-type="species" reg="tatarica">tatarica</tp:taxon-name-part></tp:taxon-name></italic>’ and long-furcated ‘<italic><tp:taxon-name><tp:taxon-name-part taxon-name-part-type="genus" reg="Folsomia"/><tp:taxon-name-part taxon-name-part-type="species" reg="macrochaetosa">macrochaetosa</tp:taxon-name-part></tp:taxon-name></italic>’ subgroups; posterior chaetotaxy of the dens is uncommon: seta at the middle present whereas subapical one normally absent (fig. XIV, 6 in Stach, 1947), the latter, although often small, is present in all other species of the ‘<italic><tp:taxon-name><tp:taxon-name-part taxon-name-part-type="genus" reg="Folsomia"/><tp:taxon-name-part taxon-name-part-type="species" reg="inoculata">inoculata</tp:taxon-name-part></tp:taxon-name></italic>’ group. Appearance of the species is rather specific enabling its recognition under low magnification (Fig. <xref ref-type="fig" rid="F14">81</xref>).</p><p>Available vast material on this species shows a wide variation in several characters (chaetotaxy of manubrium and dens, shape of <abbrev xmlns:xlink="http://www.w3.org/1999/xlink" xlink:title="postantennal organ" id="ABBRID0EICDI" xlink:type="simple">PAO</abbrev>, body length) which, however, are individual or population-dependent and does not indicate several species.</p><p>According to the original description, <abbrev xmlns:xlink="http://www.w3.org/1999/xlink" xlink:title="postantennal organ" id="ABBRID0EOCDI" xlink:type="simple">PAO</abbrev> is not constricted in <italic><tp:taxon-name><tp:taxon-name-part taxon-name-part-type="genus" reg="Folsomia">F.</tp:taxon-name-part> <tp:taxon-name-part taxon-name-part-type="species" reg="inoculata">inoculata</tp:taxon-name-part></tp:taxon-name></italic>, which was also shown in associated figures by <xref ref-type="bibr" rid="B21">Stach (1947</xref>, figs XIV, 7 and XIV, 8). This peculiarity was a reason for <xref ref-type="bibr" rid="B15">Niijima and Hasegawa (2011)</xref> to retain <italic><tp:taxon-name><tp:taxon-name-part taxon-name-part-type="genus" reg="Folsomia">F.</tp:taxon-name-part> <tp:taxon-name-part taxon-name-part-type="species" reg="ezoensis">ezoensis</tp:taxon-name-part></tp:taxon-name></italic> Yosii, 1965 (described from Japan, <abbrev xmlns:xlink="http://www.w3.org/1999/xlink" xlink:title="postantennal organ" id="ABBRID0EQDDI" xlink:type="simple">PAO</abbrev> constricted) and <italic><tp:taxon-name><tp:taxon-name-part taxon-name-part-type="genus" reg="Folsomia">F.</tp:taxon-name-part> <tp:taxon-name-part taxon-name-part-type="species" reg="inoculata">inoculata</tp:taxon-name-part></tp:taxon-name></italic> Stach, 1947 (described from Poland, <abbrev xmlns:xlink="http://www.w3.org/1999/xlink" xlink:title="postantennal organ" id="ABBRID0E6DDI" xlink:type="simple">PAO</abbrev> not constricted) as two separate species. In our material, <abbrev xmlns:xlink="http://www.w3.org/1999/xlink" xlink:title="postantennal organ" id="ABBRID0EDEDI" xlink:type="simple">PAO</abbrev> is normally constricted in both western and eastern Palearctic (incl. Japan) while the character continuously varies depending on the specimen being, in fact, not constricted in an extreme variant (Fig. <xref ref-type="fig" rid="F14">83</xref>). A constricted <abbrev xmlns:xlink="http://www.w3.org/1999/xlink" xlink:title="postantennal organ" id="ABBRID0ELEDI" xlink:type="simple">PAO</abbrev> that is unlike the original description was also indicated for European populations by <xref ref-type="bibr" rid="B13">Martynova (1973)</xref>, <xref ref-type="bibr" rid="B19">Schulz (1999)</xref>, and <xref ref-type="bibr" rid="B2">Fjellberg (2007)</xref>.</p><p>The modern detailed description of the species is given in <xref ref-type="bibr" rid="B2">Fjellberg (2007)</xref>. Among other characteristics, a reduction of dorsal chaetom of manubrium was stressed, particularly lateral pair (l2) lost, only one pair of setae was shown in pr- and m-groups (fig. 23B–C in <xref ref-type="bibr" rid="B2">Fjellberg 2007</xref>). Such chaetotaxy was found by us only in specimens from Helgoland (NW Germany, coll. J. Schulz) (Fig. <xref ref-type="fig" rid="F14">86</xref>). Specimens from other localities normally have a pair of lateral setae and two or more pairs of setae at least in pr-group (Fig. <xref ref-type="fig" rid="F14">88</xref>). The presence of lateral setae l2 is not stable; few individuals missing them on both sides (sometimes asymmetrically) were recorded by us in the North Caucasus (Fig. <xref ref-type="fig" rid="F14">87</xref>), Germany, France, and Japan. Thus, a wide variation of chaetotaxy of posterior side of manubrium can be concluded for <italic><tp:taxon-name><tp:taxon-name-part taxon-name-part-type="genus" reg="Folsomia">F.</tp:taxon-name-part> <tp:taxon-name-part taxon-name-part-type="species" reg="inoculata">inoculata</tp:taxon-name-part></tp:taxon-name></italic>.</p><p>Size of the body ranges between 0.9 and 1.7. Specimens from eastern populations appears to be smaller than in western ones, but the whole variation is strongly overlapping (0.9–1.5 vs 1.1–1.7 mm, respectively).</p><p>The performed multivariate analysis of metric morphology did not reveal any irregularities, and noticeable differences between eastern and western populations were not detected (Fig. <xref ref-type="fig" rid="F14">89</xref>). Nevertheless, individuals of a particular population often resemble each other and this may be partly explained by the same phenological condition.</p><p>The species is facultatively parthenogenetic and its populations mostly consist of females. Males were seen by us only in four “central” localities: in Middle Ural mountains (upper flow of Pechora River), East Siberia (Podkamennaya Tunguska), Caucasus (Aibga Range), Turkey, and Kazakstan (West Altai).</p><fig id="F14" position="float" orientation="portrait"><label>Figures 81–89.</label><caption><p>
                  <italic><tp:taxon-name><tp:taxon-name-part taxon-name-part-type="genus" reg="Folsomia">F.</tp:taxon-name-part> <tp:taxon-name-part taxon-name-part-type="species" reg="inoculata">inoculata</tp:taxon-name-part></tp:taxon-name></italic> <bold>81</bold> Appearance <bold>82</bold> Position of macrosetae, setae of p-row, and s-setae on corpus <bold>83</bold> <abbrev xmlns:xlink="http://www.w3.org/1999/xlink" xlink:title="postantennal organ" id="ABBRID0E4GDI" xlink:type="simple">PAO</abbrev>, variations (<bold>83, 84</bold> Japan <bold>85</bold> Caucasus) <bold>86–88</bold> Manubrium, lateral view (Germany: Helgoland, coll. J. Schulz (<bold>86</bold>), Caucasus: Aibga (<bold>87</bold>), Japan: central Honshu (<bold>88</bold>) <bold>89</bold> Scatterplot of 84 individuals from five large regions of Palearctic basing on nine length ratios (for explanations see the Methods part). Abbreviations: pr, l2–groups of setae on posterior side of manubrium (notation as in Fjellberg, 2007), C–Caucasus, E–Europe, FE–Far East of Russia, J–Japan, S–Siberia, U–Ural.</p></caption><graphic xmlns:xlink="http://www.w3.org/1999/xlink" xlink:href="zookeys-750-001-g014.jpg" position="float" orientation="portrait" xlink:type="simple" id="oo_196842.jpg"/></fig></tp:treatment-sec><tp:treatment-sec sec-type="distribution" id="SECID0EUHDI"><title>Distribution and ecology.</title><p>The species is widely distributed in the region (Fig. <xref ref-type="fig" rid="F15">90</xref>) and was listed in catalogues of Japanese <tp:taxon-name><tp:taxon-name-part taxon-name-part-type="order">Collembola</tp:taxon-name-part></tp:taxon-name> (<xref ref-type="bibr" rid="B32">Yosii 1977</xref>; <xref ref-type="bibr" rid="B4">Furuno et al. 2000</xref>), often as its junior synonym <italic><tp:taxon-name><tp:taxon-name-part taxon-name-part-type="genus" reg="Folsomia">F.</tp:taxon-name-part> <tp:taxon-name-part taxon-name-part-type="species" reg="ezoensis">ezoensis</tp:taxon-name-part></tp:taxon-name></italic>. Known from Osaka (<xref ref-type="bibr" rid="B14">Natuhara et al. 1994</xref>), Tokyo (<xref ref-type="bibr" rid="B7">Iwanami et al. 1980</xref>), Hokkaido (<xref ref-type="bibr" rid="B31">Yosii 1965</xref>, <xref ref-type="bibr" rid="B22">Suma 1997</xref>, <xref ref-type="bibr" rid="B6">Hishi et al. 2012</xref>), Shigayama (<xref ref-type="bibr" rid="B25">Tamura and Chiba 1977</xref>), Kyoto (<xref ref-type="bibr" rid="B24">Takeda 1995</xref>; <xref ref-type="bibr" rid="B3">Fujii and Takeda 2012</xref>), Aomori Pref. (<xref ref-type="bibr" rid="B28">Yamauchi and Suma 1999</xref>, <xref ref-type="bibr" rid="B29">2009</xref>). For Russia, <italic><tp:taxon-name><tp:taxon-name-part taxon-name-part-type="genus" reg="Folsomia">F.</tp:taxon-name-part> <tp:taxon-name-part taxon-name-part-type="species" reg="inoculata">inoculata</tp:taxon-name-part></tp:taxon-name></italic> was recorded in Sakhalin (<xref ref-type="bibr" rid="B8">Kurcheva 1977</xref>; <xref ref-type="bibr" rid="B20">Solntseva and Molodova 1979</xref>), Ussuriyski Reserve and Kaimanovka (<xref ref-type="bibr" rid="B9">Kutyreva 1979</xref>, <xref ref-type="bibr" rid="B10">1984</xref>, as <italic><tp:taxon-name><tp:taxon-name-part taxon-name-part-type="genus" reg="Folsomia">F.</tp:taxon-name-part> <tp:taxon-name-part taxon-name-part-type="species" reg="ezoensis">ezoensis</tp:taxon-name-part></tp:taxon-name></italic>), Ussuriysk (<xref ref-type="bibr" rid="B11">Kutyreva 1988</xref>), and Kunashir Island (<xref ref-type="bibr" rid="B18">Potapov and Marusik 2000</xref>). In the revision of <italic><tp:taxon-name><tp:taxon-name-part taxon-name-part-type="genus" reg="Folsomia">Folsomia</tp:taxon-name-part></tp:taxon-name></italic> of Russia the species was recorded in the Caucasus and the south of West Siberia (<xref ref-type="bibr" rid="B13">Martynova 1973</xref>).</p><p>Distributional range of <italic><tp:taxon-name><tp:taxon-name-part taxon-name-part-type="genus" reg="Folsomia">F.</tp:taxon-name-part> <tp:taxon-name-part taxon-name-part-type="species" reg="inoculata">inoculata</tp:taxon-name-part></tp:taxon-name></italic> appears to be restricted to the Holarctic. In the Palearctic we still have not seen specimens from the eastern areas of East Siberia, such as Buryat Republic and Amurskaya District, despite intensive collections in appropriate sites. Thus, all populations can probably be divided to ‘western’ and ‘eastern’ which are inseparable by morphology for the present. In Scandinavia and the westernmost part of Europe <italic><tp:taxon-name><tp:taxon-name-part taxon-name-part-type="genus" reg="Folsomia">F.</tp:taxon-name-part> <tp:taxon-name-part taxon-name-part-type="species" reg="inoculata">inoculata</tp:taxon-name-part></tp:taxon-name></italic> is very rare and appears to be an alien species (absent, for example, in the Iberian Peninsula). In the Nearctic, the species is also infrequent although it occurs at least on the Pacific coast of USA (Oregon, Cascade Range, coll. A. Smolis, our identification, new record). <italic><tp:taxon-name><tp:taxon-name-part taxon-name-part-type="genus" reg="Folsomia">Folsomia</tp:taxon-name-part> <tp:taxon-name-part taxon-name-part-type="species" reg="inoculata">inoculata</tp:taxon-name-part></tp:taxon-name></italic> does not occur in the Arctic; the northernmost record is north-east corner of Komi Republic (67.50°N, NE European part of Russia) (<xref ref-type="bibr" rid="B1">Babenko et al. 2017</xref>).</p><p>The species often occurs in forest litter while apparently preferring rotten wood where it can be very abundant. <italic><tp:taxon-name><tp:taxon-name-part taxon-name-part-type="genus" reg="Folsomia">Folsomia</tp:taxon-name-part> <tp:taxon-name-part taxon-name-part-type="species" reg="inoculata">inoculata</tp:taxon-name-part></tp:taxon-name></italic> is the most dendrophilous species of the ‘<italic><tp:taxon-name><tp:taxon-name-part taxon-name-part-type="genus" reg="Folsomia"/><tp:taxon-name-part taxon-name-part-type="species" reg="inoculata">inoculata</tp:taxon-name-part></tp:taxon-name></italic>’ group and, very likely, in the genus, having associated shape of body and crushing mouth parts. The species is also sporadically recorded in specific sites enriched by organic matter.</p><fig id="F15" position="float" orientation="portrait"><label>Figure 90.</label><caption><p>Records of species of the <italic><tp:taxon-name><tp:taxon-name-part taxon-name-part-type="genus" reg="Folsomia">Folsomia</tp:taxon-name-part> <tp:taxon-name-part taxon-name-part-type="species" reg="inoculata">inoculata</tp:taxon-name-part></tp:taxon-name></italic> group in eastern Asia. Striped circles–literature records (for references see the Distribution parts to associated species).</p></caption><graphic xmlns:xlink="http://www.w3.org/1999/xlink" xlink:href="zookeys-750-001-g015.jpg" position="float" orientation="portrait" xlink:type="simple" id="oo_196843.jpg"/></fig></tp:treatment-sec><tp:treatment-sec><!--Section generated to contain objects referenced in tp:taxon-treatment.--><fig id="F1" position="float" orientation="portrait"><label>Figures 1–8</label><caption><p>. <italic><tp:taxon-name><tp:taxon-name-part taxon-name-part-type="genus" reg="Folsomia">Folsomia</tp:taxon-name-part></tp:taxon-name></italic> spp. <bold>1–3</bold> Variants of position of medial <italic>s</italic>-setae on <abbrev xmlns:xlink="http://www.w3.org/1999/xlink" xlink:title="thoracic segment" id="ABBRID0ELAAG" xlink:type="simple">Th</abbrev>.III, <abbrev xmlns:xlink="http://www.w3.org/1999/xlink" xlink:title="abdominal segment" id="ABBRID0EPAAG" xlink:type="simple">Abd</abbrev>.I, and <abbrev xmlns:xlink="http://www.w3.org/1999/xlink" xlink:title="abdominal segment" id="ABBRID0ETAAG" xlink:type="simple">Abd</abbrev>.II <bold>4–7</bold> Sensillar patterns at the end of abdomen in <italic><tp:taxon-name><tp:taxon-name-part taxon-name-part-type="genus" reg="Folsomia">F.</tp:taxon-name-part> <tp:taxon-name-part taxon-name-part-type="species" reg="amurica">amurica</tp:taxon-name-part></tp:taxon-name></italic> sp. n. (<bold>4</bold>), <italic><tp:taxon-name><tp:taxon-name-part taxon-name-part-type="genus" reg="Folsomia">F.</tp:taxon-name-part> <tp:taxon-name-part taxon-name-part-type="species" reg="bashkira">bashkira</tp:taxon-name-part></tp:taxon-name></italic> (<bold>5</bold>), <italic><tp:taxon-name><tp:taxon-name-part taxon-name-part-type="genus" reg="Folsomia">F.</tp:taxon-name-part> <tp:taxon-name-part taxon-name-part-type="species" reg="laconica">laconica</tp:taxon-name-part></tp:taxon-name></italic> sp. n. (<bold>6</bold>), and <italic><tp:taxon-name><tp:taxon-name-part taxon-name-part-type="genus" reg="Folsomia">F.</tp:taxon-name-part> <tp:taxon-name-part taxon-name-part-type="species" reg="inoculata">inoculata</tp:taxon-name-part></tp:taxon-name></italic> (<bold>7</bold>) <bold>8</bold> Position and different number (two, three, and four) of frontal setae on coxa of leg I (encircled). Abbreviations: <abbrev xmlns:xlink="http://www.w3.org/1999/xlink" xlink:title="macrosetae in dorsal position" id="ABBRID0EPCAG" xlink:type="simple">Md</abbrev>, <abbrev xmlns:xlink="http://www.w3.org/1999/xlink" xlink:title="macrosetae in dorso-lateral position" id="ABBRID0ETCAG" xlink:type="simple">Mdl</abbrev>, <abbrev xmlns:xlink="http://www.w3.org/1999/xlink" xlink:title="macrosetae in lateral position" id="ABBRID0EXCAG" xlink:type="simple">Ml</abbrev>–dorsal, dorso-lateral and lateral macroseta, m-accp, c-accp–medial and corner accp-s-setae, <abbrev xmlns:xlink="http://www.w3.org/1999/xlink" xlink:title="micro s-seta(e) or ms-setae" id="ABBRID0E2CAG" xlink:type="simple">ms</abbrev>–<abbrev xmlns:xlink="http://www.w3.org/1999/xlink" xlink:title="micro s-seta(e) or ms-setae" id="ABBRID0E6CAG" xlink:type="simple">ms</abbrev>-seta, as–as-s-seta, accp2, accp2 –accp-s-seta, upper sbcx, lower sbcx–upper and lower subcoxae, cx–coxa.</p></caption><graphic xmlns:xlink="http://www.w3.org/1999/xlink" xlink:href="zookeys-750-001-g001.jpg" position="float" orientation="portrait" xlink:type="simple" id="oo_196827.jpg"/></fig></tp:treatment-sec><ref-list><ref id="B17"><mixed-citation xmlns:xlink="http://www.w3.org/1999/xlink" xlink:type="simple">
          <person-group><name name-style="western"><surname>Potapov</surname><given-names>MB</given-names></name><name name-style="western"><surname>Greenslade</surname><given-names>P</given-names></name></person-group> (<year>2010</year>) <article-title>Redescription of <italic><tp:taxon-name><tp:taxon-name-part taxon-name-part-type="genus">Folsomia</tp:taxon-name-part> <tp:taxon-name-part taxon-name-part-type="species">loftyensis</tp:taxon-name-part></tp:taxon-name></italic> Womersley with notes on the sensillary arrangement of the genital segment in the genus (<tp:taxon-name><tp:taxon-name-part taxon-name-part-type="order">Collembola</tp:taxon-name-part></tp:taxon-name>: <tp:taxon-name><tp:taxon-name-part taxon-name-part-type="family">Isotomidae</tp:taxon-name-part></tp:taxon-name>).</article-title> <source>Zoologischer Anzeiger</source> <volume>249</volume>: <fpage>13</fpage>–<lpage>20</lpage>. <ext-link xlink:type="simple" ext-link-type="doi" xlink:href="10.1016/j.jcz.2010.01.004">https://doi.org/10.1016/j.jcz.2010.01.004</ext-link></mixed-citation></ref><ref id="B21"><mixed-citation xmlns:xlink="http://www.w3.org/1999/xlink" xlink:type="simple">
          <person-group><name name-style="western"><surname>Stach</surname><given-names>J</given-names></name></person-group> (<year>1947</year>) <source>The Apterygotan fauna of Poland in relation to the world-fauna of this group of insects. Family <tp:taxon-name><tp:taxon-name-part taxon-name-part-type="family">Isotomidae</tp:taxon-name-part></tp:taxon-name>.</source> <publisher-name>Polska Akademia Umiejętności</publisher-name>, <publisher-loc>Acta Monographica Musei Historiae Naturalis, Krakow</publisher-loc>, <size units="page">488 pp</size>.</mixed-citation></ref><ref id="B15"><mixed-citation xmlns:xlink="http://www.w3.org/1999/xlink" xlink:type="simple">
          <person-group><name name-style="western"><surname>Niijima</surname><given-names>K</given-names></name><name name-style="western"><surname>Hasegawa</surname><given-names>M</given-names></name></person-group> (<year>2011</year>) <article-title>Classification of the Family <tp:taxon-name><tp:taxon-name-part taxon-name-part-type="family">Isotomidae</tp:taxon-name-part></tp:taxon-name> Börner, 1913 (<tp:taxon-name><tp:taxon-name-part taxon-name-part-type="subclass">Apterygota</tp:taxon-name-part></tp:taxon-name>: <tp:taxon-name><tp:taxon-name-part taxon-name-part-type="order">Collembola</tp:taxon-name-part></tp:taxon-name>) from Japan 1. <tp:taxon-name><tp:taxon-name-part taxon-name-part-type="subfamily">Anurophorinae</tp:taxon-name-part></tp:taxon-name> Borner, 1906 and <tp:taxon-name><tp:taxon-name-part taxon-name-part-type="subfamily">Proisotominae</tp:taxon-name-part></tp:taxon-name> Stach, 1947.</article-title> <source>Edaphologia</source> <volume>89</volume>: <fpage>29</fpage>–<lpage>69</lpage>. [In Japanese]</mixed-citation></ref><ref id="B13"><mixed-citation xmlns:xlink="http://www.w3.org/1999/xlink" xlink:type="simple">
          <person-group><name name-style="western"><surname>Martynova</surname><given-names>EF</given-names></name></person-group> (<year>1973</year>) To diagnostics of springtails of the genus <italic><tp:taxon-name><tp:taxon-name-part taxon-name-part-type="genus">Folsomia</tp:taxon-name-part></tp:taxon-name></italic> Willem (<tp:taxon-name><tp:taxon-name-part taxon-name-part-type="order">Collembola</tp:taxon-name-part></tp:taxon-name>, <tp:taxon-name><tp:taxon-name-part taxon-name-part-type="family">Isotomidae</tp:taxon-name-part></tp:taxon-name>) occurring on the territory of the USSR. Fauna of Siberia. 16. Nauka, Novosibirsk, 7–23. [In Russian]</mixed-citation></ref><ref id="B19"><mixed-citation xmlns:xlink="http://www.w3.org/1999/xlink" xlink:type="simple">
          <person-group><name name-style="western"><surname>Schulz</surname><given-names>HJ</given-names></name></person-group> (<year>1999</year>) <article-title>Bemerkenswerte sächsische Collembolenfunde, insbesondere aus Heidemooren der Oberlausitz, und eine Aktualisierung des Verzeichnisses der Springschwänze für Sachsen (<tp:taxon-name><tp:taxon-name-part taxon-name-part-type="order">Collembola</tp:taxon-name-part></tp:taxon-name>).</article-title> <source>Entomologische Nachrichten und Berichte</source> <volume>43</volume>: <fpage>233</fpage>–<lpage>236</lpage>.</mixed-citation></ref><ref id="B2"><mixed-citation xmlns:xlink="http://www.w3.org/1999/xlink" xlink:type="simple">
          <person-group><name name-style="western"><surname>Fjellberg</surname><given-names>A</given-names></name></person-group> (<year>2007</year>) <article-title>The <tp:taxon-name><tp:taxon-name-part taxon-name-part-type="order">Collembola</tp:taxon-name-part></tp:taxon-name> of Fennoscandia and Denmark. Part II: <tp:taxon-name><tp:taxon-name-part taxon-name-part-type="suborder">Entomobryomorpha</tp:taxon-name-part></tp:taxon-name> and <tp:taxon-name><tp:taxon-name-part taxon-name-part-type="suborder">Symphypleona</tp:taxon-name-part></tp:taxon-name>.</article-title> <source>Fauna Entomologica Scandinavica</source> <volume>42</volume>: <fpage>1</fpage>–<lpage>264</lpage>. <ext-link xlink:type="simple" ext-link-type="doi" xlink:href="10.1163/ej.9789004157705.i-265">https://doi.org/10.1163/ej.9789004157705.i-265</ext-link></mixed-citation></ref><ref id="B32"><mixed-citation xmlns:xlink="http://www.w3.org/1999/xlink" xlink:type="simple">
          <person-group><name name-style="western"><surname>Yosii</surname><given-names>R</given-names></name></person-group> (<year>1977</year>) <article-title>Critical check list of the Japanese species of <tp:taxon-name><tp:taxon-name-part taxon-name-part-type="order">Collembola</tp:taxon-name-part></tp:taxon-name>.</article-title> <source>Contributions from the Biological Laboratory, Kyoto University</source> <volume>25</volume>: <fpage>141</fpage>–<lpage>170</lpage>.</mixed-citation></ref><ref id="B4"><mixed-citation xmlns:xlink="http://www.w3.org/1999/xlink" xlink:type="simple">
          <person-group><name name-style="western"><surname>Furuno</surname><given-names>K</given-names></name><name name-style="western"><surname>Hasegawa</surname><given-names>M</given-names></name><name name-style="western"><surname>Hisamatsu</surname><given-names>M</given-names></name><name name-style="western"><surname>Ichisawa</surname><given-names>K</given-names></name><name name-style="western"><surname>Itoh</surname><given-names>R</given-names></name><name name-style="western"><surname>Niijima</surname><given-names>K</given-names></name><name name-style="western"><surname>Suma</surname><given-names>Y</given-names></name><name name-style="western"><surname>Tamura</surname><given-names>H</given-names></name><name name-style="western"><surname>Tanaka</surname><given-names>S</given-names></name></person-group> (<year>2000</year>) <article-title>List of collembolan species recorded from Japan and their Japanese names.</article-title> <source>Edaphologia</source> <volume>66</volume>: <fpage>75</fpage>–<lpage>88</lpage>. [In Japanese with English summary]</mixed-citation></ref><ref id="B14"><mixed-citation xmlns:xlink="http://www.w3.org/1999/xlink" xlink:type="simple">
          <person-group><name name-style="western"><surname>Natuhara</surname><given-names>Y</given-names></name><name name-style="western"><surname>Imai</surname><given-names>C</given-names></name><name name-style="western"><surname>Takeda</surname><given-names>H</given-names></name></person-group> (<year>1994</year>) <article-title>Classification and ordination of communities of soil arthropods in an urban park of Osaka City.</article-title> <source>Ecological Research</source> <volume>9</volume>: <fpage>131</fpage>–<lpage>141</lpage>. <ext-link xlink:type="simple" ext-link-type="doi" xlink:href="10.1007/BF02347488">https://doi.org/10.1007/BF02347488</ext-link></mixed-citation></ref><ref id="B7"><mixed-citation xmlns:xlink="http://www.w3.org/1999/xlink" xlink:type="simple">
          <person-group><name name-style="western"><surname>Iwanami</surname><given-names>M</given-names></name><name name-style="western"><surname>Tsuchiya</surname><given-names>D</given-names></name><name name-style="western"><surname>Niijima</surname><given-names>K</given-names></name></person-group> (<year>1980</year>) <article-title>Density and species composition of <tp:taxon-name><tp:taxon-name-part taxon-name-part-type="subclass">Acarina</tp:taxon-name-part></tp:taxon-name> and <tp:taxon-name><tp:taxon-name-part taxon-name-part-type="order">Collembola</tp:taxon-name-part></tp:taxon-name> in Tama, Tokyo, in relation to forest types and soil properties.</article-title> <source>Japanese Journal of Ecology</source> <volume>30</volume>: <fpage>145</fpage>–<lpage>154</lpage>. [In Japanese with English summary]</mixed-citation></ref><ref id="B31"><mixed-citation xmlns:xlink="http://www.w3.org/1999/xlink" xlink:type="simple">
          <person-group><name name-style="western"><surname>Yosii</surname><given-names>R</given-names></name></person-group> (<year>1965</year>) <article-title>On some <tp:taxon-name><tp:taxon-name-part taxon-name-part-type="order">Collembola</tp:taxon-name-part></tp:taxon-name> of Japan and adjacent countries.</article-title> <source>Contributions from the Biological Laboratory, Kyoto University</source> <volume>19</volume>: <fpage>1</fpage>–<lpage>71</lpage>.</mixed-citation></ref><ref id="B22"><mixed-citation xmlns:xlink="http://www.w3.org/1999/xlink" xlink:type="simple">
          <person-group><name name-style="western"><surname>Suma</surname><given-names>Y</given-names></name></person-group> (<year>1997</year>) <article-title>Collembolan fauna of ‘heat islands’, Akan National Park.</article-title> <source>Sylvicola</source> <volume>15</volume>: <fpage>19</fpage>–<lpage>28</lpage>. [In Japanese]</mixed-citation></ref><ref id="B6"><mixed-citation xmlns:xlink="http://www.w3.org/1999/xlink" xlink:type="simple">
          <person-group><name name-style="western"><surname>Hishi</surname><given-names>T</given-names></name><name name-style="western"><surname>Tashiro</surname><given-names>N</given-names></name><name name-style="western"><surname>Maeda</surname><given-names>Y</given-names></name><name name-style="western"><surname>Inouei</surname><given-names>S</given-names></name><name name-style="western"><surname>Cho</surname><given-names>K</given-names></name><name name-style="western"><surname>Yamauchi</surname><given-names>K</given-names></name><name name-style="western"><surname>Ogata</surname><given-names>T</given-names></name><name name-style="western"><surname>Mabuchi</surname><given-names>T</given-names></name></person-group> (<year>2012</year>) <article-title>Soil depth distribution and the patterns of alpha- and beta-diversity of families of soil <tp:taxon-name><tp:taxon-name-part taxon-name-part-type="order">Collembola</tp:taxon-name-part></tp:taxon-name> in cool-temperate deciduous natural forests and larch plantations of northern Japan.</article-title> <source>Edaphologia</source> <volume>91</volume>: <fpage>9</fpage>–<lpage>20</lpage>.</mixed-citation></ref><ref id="B25"><mixed-citation xmlns:xlink="http://www.w3.org/1999/xlink" xlink:type="simple">
          <person-group><name name-style="western"><surname>Tamura</surname><given-names>H</given-names></name><name name-style="western"><surname>Chiba</surname><given-names>S</given-names></name></person-group> (<year>1977</year>) <article-title><tp:taxon-name><tp:taxon-name-part taxon-name-part-type="order">Collembola</tp:taxon-name-part></tp:taxon-name>.</article-title> In: <person-group><name name-style="western"><surname>Kitazawa</surname><given-names>Y</given-names></name></person-group> (<role>Ed.</role>) <issue-title>JIBP Synthesis 15.</issue-title> <source>Ecosystem analysis of the subalpine coniferous forest of the Shigayama IBP Area, Central Japan, University of Tokyo Press, Tokyo</source>, <fpage>88</fpage>–<lpage>97</lpage>.</mixed-citation></ref><ref id="B24"><mixed-citation xmlns:xlink="http://www.w3.org/1999/xlink" xlink:type="simple">
          <person-group><name name-style="western"><surname>Takeda</surname><given-names>H</given-names></name></person-group> (<year>1995</year>) <article-title>Changes in the collembolan community during the decomposition of needle litter in a coniferous forest.</article-title> <source>Pedobiologia</source> <volume>39</volume>: <fpage>304</fpage>–<lpage>317</lpage>.</mixed-citation></ref><ref id="B3"><mixed-citation xmlns:xlink="http://www.w3.org/1999/xlink" xlink:type="simple">
          <person-group><name name-style="western"><surname>Fujii</surname><given-names>S</given-names></name><name name-style="western"><surname>Takeda</surname><given-names>H</given-names></name></person-group> (<year>2012</year>) <article-title>Succession of collembolan communities during decomposition of leaf and root litter: Effects of litter type and position.</article-title> <source>Soil Biology &amp; Biochemistry</source> <volume>54</volume>: <fpage>77</fpage>–<lpage>85</lpage>. <ext-link xlink:type="simple" ext-link-type="doi" xlink:href="10.1016/j.soilbio.2012.04.021">https://doi.org/10.1016/j.soilbio.2012.04.021</ext-link></mixed-citation></ref><ref id="B28"><mixed-citation xmlns:xlink="http://www.w3.org/1999/xlink" xlink:type="simple">
          <person-group><name name-style="western"><surname>Yamauchi</surname><given-names>S</given-names></name><name name-style="western"><surname>Suma</surname><given-names>Y</given-names></name></person-group> (<year>1999</year>) <article-title><tp:taxon-name><tp:taxon-name-part taxon-name-part-type="order">Collembola</tp:taxon-name-part></tp:taxon-name> fauna of the Towada Mountain Range and Mts. Hakkoda-san, Aomori Pref., Japan.</article-title> <source>Journal of Natural History of Aomori</source> <volume>4</volume>: <fpage>51</fpage>–<lpage>57</lpage>. [In Japanese]</mixed-citation></ref><ref id="B29"><mixed-citation xmlns:xlink="http://www.w3.org/1999/xlink" xlink:type="simple">
          <person-group><name name-style="western"><surname>Yamauchi</surname><given-names>S</given-names></name><name name-style="western"><surname>Suma</surname><given-names>Y</given-names></name></person-group> (<year>2009</year>) <article-title>Collembolen Fauna in Mt. Hashikami-dake, Hashikami-machi Town, Aomori Prefecture, northern Japan.</article-title> <source>Bulletin of the Aomori Prefectural Museum</source> <volume>38</volume>: <fpage>9</fpage>–<lpage>16</lpage>. [In Japanese]</mixed-citation></ref><ref id="B8"><mixed-citation xmlns:xlink="http://www.w3.org/1999/xlink" xlink:type="simple">
          <person-group><name name-style="western"><surname>Kurcheva</surname><given-names>GF</given-names></name></person-group> (<year>1977</year>) <source>Soil invertebrates of Soviet Far East.</source> <publisher-name>Nauka</publisher-name>, <publisher-loc>Moscow</publisher-loc>, <size units="page">131 pp</size>. [In Russian]</mixed-citation></ref><ref id="B20"><mixed-citation xmlns:xlink="http://www.w3.org/1999/xlink" xlink:type="simple">
          <person-group><name name-style="western"><surname>Solntseva</surname><given-names>EL</given-names></name><name name-style="western"><surname>Molodova</surname><given-names>LP</given-names></name></person-group> (<year>1979</year>) <article-title>Springtails of South Sakhalin.</article-title> In: <person-group><name name-style="western"><surname>Chernova</surname><given-names>NM</given-names></name></person-group> (<role>Ed.</role>) <issue-title>Fauna i Ekologiya bespozvonochnykh.</issue-title> <source>MGPI, Moscow</source>, <fpage>34</fpage>–<lpage>37</lpage>. [In Russian]</mixed-citation></ref><ref id="B9"><mixed-citation xmlns:xlink="http://www.w3.org/1999/xlink" xlink:type="simple">
          <person-group><name name-style="western"><surname>Kutyreva</surname><given-names>LT</given-names></name></person-group> (<year>1979</year>) <article-title>Fauna and population of collembolans in soils of spruce-broadleaf forests of South Primorye.</article-title> In: <person-group><name name-style="western"><surname>Chernova</surname><given-names>NM</given-names></name></person-group> (<role>Ed.</role>) <issue-title>Fauna i Ekologiya bespozvonochnykh.</issue-title> <source>MGPI, Moscow</source>, <fpage>53</fpage>–<lpage>60</lpage>. [In Russian]</mixed-citation></ref><ref id="B10"><mixed-citation xmlns:xlink="http://www.w3.org/1999/xlink" xlink:type="simple">
          <person-group><name name-style="western"><surname>Kutyreva</surname><given-names>LT</given-names></name></person-group> (<year>1984</year>) <article-title>Springtails in secondary oak forests of Primorsky Krai.</article-title> In: <person-group><name name-style="western"><surname>Gilyarov</surname><given-names>MS</given-names></name><name name-style="western"><surname>Chernova</surname><given-names>NM</given-names></name></person-group> (<role>Eds</role>) <issue-title>Fauna i Ekologiya nogokhvostok.</issue-title> <source>Nauka, Moscow</source>, <fpage>118</fpage>–<lpage>123</lpage>. [In Russian]</mixed-citation></ref><ref id="B11"><mixed-citation xmlns:xlink="http://www.w3.org/1999/xlink" xlink:type="simple">
          <person-group><name name-style="western"><surname>Kutyreva</surname><given-names>LT</given-names></name></person-group> (<year>1988</year>) Complexes of springtails in anthropogenic forests. In: Izmeneniye rastitelnogo i zhivotnogo mira pod vliyaniyem anthropogennoi deyatelnosti v usloviyakh Dal’nego Vostoka. KGPI, Khabarovsk, 142–148. [In Russian]</mixed-citation></ref><ref id="B18"><mixed-citation xmlns:xlink="http://www.w3.org/1999/xlink" xlink:type="simple">
          <person-group><name name-style="western"><surname>Potapov</surname><given-names>M</given-names></name><name name-style="western"><surname>Marusik</surname><given-names>Yu</given-names></name></person-group> (<year>2000</year>) <article-title>New and little known <italic><tp:taxon-name><tp:taxon-name-part taxon-name-part-type="genus">Folsomia</tp:taxon-name-part></tp:taxon-name></italic> Willem, 1902 (<tp:taxon-name><tp:taxon-name-part taxon-name-part-type="order">Collembola</tp:taxon-name-part></tp:taxon-name>: <tp:taxon-name><tp:taxon-name-part taxon-name-part-type="family">Isotomidae</tp:taxon-name-part></tp:taxon-name>) from South Kuriles.</article-title> <source>Russian Entomological Journal</source> <volume>9</volume>: <fpage>99</fpage>–<lpage>102</lpage>.</mixed-citation></ref><ref id="B1"><mixed-citation xmlns:xlink="http://www.w3.org/1999/xlink" xlink:type="simple">
          <person-group><name name-style="western"><surname>Babenko</surname><given-names>AB</given-names></name><name name-style="western"><surname>Potapov</surname><given-names>MB</given-names></name><name name-style="western"><surname>Taskaeva</surname><given-names>AA</given-names></name></person-group> (<year>2017</year>) <article-title>The collembolan fauna of the East European tundra.</article-title> <source>Russian Entomological Journal</source> <volume>26</volume>(<issue>1</issue>): <fpage>1</fpage>–<lpage>30</lpage>.</mixed-citation></ref></ref-list></tp:taxon-treatment>
